# Supplementary material for: Novel saprobic Hermatomyces species (Hermatomycetaceae, Pleosporales) from China (Yunnan Province) and Thailand
Source: MycoKeys. 2021 Aug 9;82:57–79. doi: 10.3897/mycokeys.82.67973 (PMC8367933; doi:10.3897/mycokeys.82.67973)
Supplement: XML Treatment for Hermatomyces turbinatus [file mycokeys.82.67973-treatment1.xml]

<!DOCTYPE tp:taxon-treatment
  PUBLIC "-//TaxonX//DTD Taxonomic Treatment Publishing DTD v0 20100105//EN" "tax-treatment-NSO.dtd">
<tp:taxon-treatment xmlns:tp="http://www.plazi.org/taxpub"><tp:treatment-meta><kwd-group><label>Taxon classification</label><kwd><named-content xmlns:xlink="http://www.w3.org/1999/xlink" content-type="kingdom">Fungi</named-content></kwd><kwd><named-content xmlns:xlink="http://www.w3.org/1999/xlink" content-type="order">Pleosporales</named-content></kwd><kwd><named-content xmlns:xlink="http://www.w3.org/1999/xlink" content-type="family">Hermatomycetaceae</named-content></kwd></kwd-group><mixed-citation publication-type="journal"><person-group><name><surname>Ren</surname><given-names>Guang-Cong</given-names></name><name><surname>Wanasinghe</surname><given-names>Dhanushka N.</given-names></name><name><surname>Monkai</surname><given-names>Jutamart</given-names></name><name><surname>Mortimer</surname><given-names>Peter E.</given-names></name><name><surname>Hyde</surname><given-names>Kevin D.</given-names></name><name><surname>Xu</surname><given-names>Jian-Chu</given-names></name><name><surname>Pang</surname><given-names>Aimin</given-names></name><name><surname>Gui</surname><given-names>Heng</given-names></name></person-group><article-title>Novel saprobic <italic><tp:taxon-name><tp:taxon-name-part taxon-name-part-type="genus" reg="Hermatomyces">Hermatomyces</tp:taxon-name-part></tp:taxon-name></italic> species (<tp:taxon-name><tp:taxon-name-part taxon-name-part-type="family">Hermatomycetaceae</tp:taxon-name-part></tp:taxon-name>, <tp:taxon-name><tp:taxon-name-part taxon-name-part-type="order">Pleosporales</tp:taxon-name-part></tp:taxon-name>) from China (Yunnan Province) and Thailand</article-title><source>MycoKeys</source><day>09</day><month>8</month><year>2021</year><volume>82</volume><fpage>57</fpage><lpage>79</lpage><pub-id pub-id-type="doi">10.3897/mycokeys.82.67973</pub-id></mixed-citation></tp:treatment-meta><tp:nomenclature><tp:taxon-name>
              <object-id xmlns:xlink="http://www.w3.org/1999/xlink" content-type="arpha" xlink:type="simple">479CDBD8-11CB-58C0-93ED-BED46E6A7908</object-id>
              <tp:taxon-name-part taxon-name-part-type="genus" reg="Hermatomyces">Hermatomyces</tp:taxon-name-part>
              <tp:taxon-name-part taxon-name-part-type="species" reg="turbinatus">turbinatus</tp:taxon-name-part>
              <object-id xmlns:xlink="http://www.w3.org/1999/xlink" content-type="mycobank" xlink:type="simple">558166</object-id>
              <object-id xmlns:xlink="http://www.w3.org/1999/xlink" xlink:type="simple">Facesoffungi Number No: FoF09735</object-id>
            </tp:taxon-name><tp:taxon-authority>G.C. Ren &amp; K.D. Hyde</tp:taxon-authority><tp:taxon-status xmlns:xlink="http://www.w3.org/1999/xlink" xlink:type="simple">sp. nov.</tp:taxon-status><xref ref-type="fig" rid="F2">Figure 2</xref></tp:nomenclature><tp:treatment-sec sec-type="etymology" id="SECID0EWFCI"><title>Etymology.</title><p>Referring to the turbinate shape of the conidia.</p></tp:treatment-sec><tp:treatment-sec sec-type="Holotype" id="SECID0EFGCI"><title>Holotype.</title><p>HKAS 112724.</p></tp:treatment-sec><tp:treatment-sec sec-type="description" id="SECID0EKGCI"><title>Description.</title><p><italic>Saprobic</italic> on woody litter of <italic><tp:taxon-name><tp:taxon-name-part taxon-name-part-type="genus" reg="Dipterocarpus">Dipterocarpus</tp:taxon-name-part></tp:taxon-name></italic> sp. (<tp:taxon-name><tp:taxon-name-part taxon-name-part-type="family">Dipterocarpaceae</tp:taxon-name-part></tp:taxon-name>) <bold>Sexual morph</bold> Undetermined. <bold>Asexual morph</bold><italic>Colonies</italic> on natural substrate forming sporodochial conidiomata, superficial, scattered, small groups, circular or oval, sterile mycelial outer zone enclosing a black-brown velvety margin, sparse, black sporulating center, shiny, glistening, circular or oval, conidia readily liberated when agitated. <italic>Mycelium</italic> superficial, branched, septate, hyaline to pale brown, 2–3 μm wide. <italic>Conidiophores</italic> 6–8 × 2–3 μm, micronematous, straight or flexuous, smooth, short, pale brown. <italic>Conidiogenous cells</italic> 3–5 × 2–3 μm, monoblastic, integrated, terminal, determinate, often arising directly on the superficial mycelium, subsphaerical, ovoid or ampulliform, hyaline to pale brown, smooth finely verruculose. <italic>Conidia</italic> dimorphic, solitary, smooth-walled. <italic>Lenticular conidia</italic> 24–30 × 17–21 μm (x = 27 × 20 μm, n = 20), 12–15 μm thick, thick-walled, circular to oval in front view, smooth, solitary, muriform, central cells dark brown to black, peripheral cells hyaline to pale brown, forming a weakly ring, sometimes slightly constricted at septa, obovoid or oblong in lateral view, arranged in 2 rows, a row of composed of 4–6 cells, end cells pale brown to hyaline, middle cells dark brown. <italic>Turbinate conidia</italic> turbinate, pyriform, 27–36 μm in length, 19–28 µm wide in broadest part of lower cells, (x = 32 × 23 μm, n = 20), asymmetrical with the upper cells smaller than lower cells, thick-walled, smooth, septate, constricted distinct at septa, consisting of two columns with two septa composed of 2–3 rectangular to globose cells in each column, usually upper part of terminal cells dark brown, becoming hyaline towards the lower side, two cells hyaline in the lower cells swollen with oil globules.</p><fig id="F2" position="float" orientation="portrait"><object-id xmlns:xlink="http://www.w3.org/1999/xlink" content-type="doi" xlink:type="simple">10.3897/mycokeys.82.67973.figure2</object-id><object-id xmlns:xlink="http://www.w3.org/1999/xlink" content-type="arpha" xlink:type="simple">26CDD359-442C-5B73-84EE-F45CA0824177</object-id><label>Figure 2.</label><caption><p><italic><tp:taxon-name><tp:taxon-name-part taxon-name-part-type="genus" reg="Hermatomyces">Hermatomyces</tp:taxon-name-part><tp:taxon-name-part taxon-name-part-type="species" reg="turbinatus">turbinatus</tp:taxon-name-part></tp:taxon-name></italic> (HKAS 112724, holotype) <bold>a, b</bold> sporodochia on natural substrate <bold>c</bold> vertical section of sporodochium <bold>d</bold> conidiophores and conidiogenous cells <bold>e–h</bold> turbinate conidia <bold>i</bold> turbinate and mature lenticular conidia <bold>j–m</bold> mature lenticular conidia <bold>n</bold> germinated conidium <bold>o, p</bold> culture characters on <abbrev xmlns:xlink="http://www.w3.org/1999/xlink" xlink:title="potato dextrose agar" xlink:type="simple">PDA</abbrev>. Scale bars: 30 μm (<bold>c</bold>); 20 μm (<bold>d–n</bold>); 30 mm (<bold>o, p</bold>).</p></caption><graphic xmlns:xlink="http://www.w3.org/1999/xlink" xlink:href="mycokeys-82-057-g002.jpg" position="float" orientation="portrait" xlink:type="simple" id="oo_575840.jpg"><uri content-type="original_file" xlink:type="simple">https://binary.pensoft.net/fig/575840</uri></graphic></fig></tp:treatment-sec><tp:treatment-sec sec-type="distribution" id="SECID0EUKCI"><title>Known host and distribution.</title><p><italic><tp:taxon-name><tp:taxon-name-part taxon-name-part-type="genus" reg="Dipterocarpus">Dipterocarpus</tp:taxon-name-part></tp:taxon-name></italic> sp. (Thailand).</p></tp:treatment-sec><tp:treatment-sec sec-type="description" id="SECID0EBLCI"><title>Culture characteristics.</title><p><italic>Colonies on <abbrev xmlns:xlink="http://www.w3.org/1999/xlink" xlink:title="potato dextrose agar" xlink:type="simple">PDA</abbrev></italic>, reaching 30–40 mm diam., after 3 weeks at 25–30 °C, circular, convex with papillate and radially furrowed at the center, rough, labate, crenate edge, fluffy, dense, gray black, in reverse darkens at the center, pale brown to gray at edge.</p></tp:treatment-sec><tp:treatment-sec sec-type="material" id="SECID0EJLCI"><title>Material examined.</title><p>Thailand, Tak Province. Ban Na Sam Ngao District, on woody litter of <italic><tp:taxon-name><tp:taxon-name-part taxon-name-part-type="genus" reg="Dipterocarpus">Dipterocarpus</tp:taxon-name-part></tp:taxon-name></italic> sp. (<tp:taxon-name><tp:taxon-name-part taxon-name-part-type="family">Dipterocarpaceae</tp:taxon-name-part></tp:taxon-name>), 22 August 2019, G. C. Ren, TSY04 (HKAS 112724, <bold><italic>holotype</italic></bold>), ex-type living culture, <named-content xmlns:xlink="http://www.w3.org/1999/xlink" content-type="dwc:institutional_code" xlink:type="simple">MFLUCC</named-content> 21-0038.</p></tp:treatment-sec><tp:treatment-sec sec-type="notes" id="SECID0EDMCI"><title>Notes.</title><p><italic><tp:taxon-name><tp:taxon-name-part taxon-name-part-type="genus" reg="Hermatomyces">Hermatomyces</tp:taxon-name-part><tp:taxon-name-part taxon-name-part-type="species" reg="turbinatus">turbinatus</tp:taxon-name-part></tp:taxon-name></italic> is introduced as a new species based on its distinct morphology, which is supported by phylogenetic analyses. In the phylogenetic analyses, <italic><tp:taxon-name><tp:taxon-name-part taxon-name-part-type="genus" reg="Hermatomyces">H.</tp:taxon-name-part><tp:taxon-name-part taxon-name-part-type="species" reg="turbinatus">turbinatus</tp:taxon-name-part></tp:taxon-name></italic> is distinct from extant species in this genus and formed a sister clade to <italic><tp:taxon-name><tp:taxon-name-part taxon-name-part-type="genus" reg="Hermatomyces">H.</tp:taxon-name-part><tp:taxon-name-part taxon-name-part-type="species" reg="nabanheensis">nabanheensis</tp:taxon-name-part></tp:taxon-name></italic> with strong support (94% <abbrev xmlns:xlink="http://www.w3.org/1999/xlink" xlink:title="maximum likelihood" id="ABBRID0EKNCI" xlink:type="simple">ML</abbrev>, 91% <abbrev xmlns:xlink="http://www.w3.org/1999/xlink" xlink:title="Maximum parsimony" xlink:type="simple">MP</abbrev>, 1.00 <abbrev xmlns:xlink="http://www.w3.org/1999/xlink" xlink:title="posterior probabilities" id="ABBRID0EONCI" xlink:type="simple">PP</abbrev>; Fig. <xref ref-type="fig" rid="F1">1</xref>). <italic><tp:taxon-name><tp:taxon-name-part taxon-name-part-type="genus" reg="Hermatomyces">Hermatomyces</tp:taxon-name-part><tp:taxon-name-part taxon-name-part-type="species" reg="turbinatus">turbinatus</tp:taxon-name-part></tp:taxon-name></italic> differs from <italic><tp:taxon-name><tp:taxon-name-part taxon-name-part-type="genus" reg="Hermatomyces">H.</tp:taxon-name-part><tp:taxon-name-part taxon-name-part-type="species" reg="nabanheensis">nabanheensis</tp:taxon-name-part></tp:taxon-name></italic> in having turbinate conidia with two columns, while <italic><tp:taxon-name><tp:taxon-name-part taxon-name-part-type="genus" reg="Hermatomyces">H.</tp:taxon-name-part><tp:taxon-name-part taxon-name-part-type="species" reg="nabanheensis">nabanheensis</tp:taxon-name-part></tp:taxon-name></italic> has cylindrical conidia with one or two columns. <italic><tp:taxon-name><tp:taxon-name-part taxon-name-part-type="genus" reg="Hermatomyces">Hermatomyces</tp:taxon-name-part><tp:taxon-name-part taxon-name-part-type="species" reg="turbinatus">turbinatus</tp:taxon-name-part></tp:taxon-name></italic> has two conidial types, and its lenticular conidia are similar to <italic><tp:taxon-name><tp:taxon-name-part taxon-name-part-type="genus" reg="Hermatomyces">H.</tp:taxon-name-part><tp:taxon-name-part taxon-name-part-type="species" reg="tectonae">tectonae</tp:taxon-name-part></tp:taxon-name></italic> in shape and size. However, the turbinate conidia of <italic><tp:taxon-name><tp:taxon-name-part taxon-name-part-type="genus" reg="Hermatomyces">H.</tp:taxon-name-part><tp:taxon-name-part taxon-name-part-type="species" reg="turbinatus">turbinatus</tp:taxon-name-part></tp:taxon-name></italic> have 2 columns of 2–3 cells in each column, while the turbinate conidia of <italic><tp:taxon-name><tp:taxon-name-part taxon-name-part-type="genus" reg="Hermatomyces">H.</tp:taxon-name-part><tp:taxon-name-part taxon-name-part-type="species" reg="tectonae">tectonae</tp:taxon-name-part></tp:taxon-name></italic> have 2 columns of 3 cells in each column. We also compared the morphological characters of <italic><tp:taxon-name><tp:taxon-name-part taxon-name-part-type="genus" reg="Hermatomyces">H.</tp:taxon-name-part><tp:taxon-name-part taxon-name-part-type="species" reg="turbinatus">turbinatus</tp:taxon-name-part></tp:taxon-name></italic> to other species of <italic><tp:taxon-name><tp:taxon-name-part taxon-name-part-type="genus" reg="Hermatomyces">Hermatomyces</tp:taxon-name-part></tp:taxon-name></italic> (Table <xref ref-type="table" rid="T2">2</xref>). Despite no molecular data being available for the three species viz. <italic><tp:taxon-name><tp:taxon-name-part taxon-name-part-type="genus" reg="Hermatomyces">H.</tp:taxon-name-part><tp:taxon-name-part taxon-name-part-type="species" reg="dimorphus">dimorphus</tp:taxon-name-part></tp:taxon-name></italic>, <italic><tp:taxon-name><tp:taxon-name-part taxon-name-part-type="genus" reg="Hermatomyces">H.</tp:taxon-name-part><tp:taxon-name-part taxon-name-part-type="species" reg="uniseriatus">uniseriatus</tp:taxon-name-part></tp:taxon-name></italic> and <italic><tp:taxon-name><tp:taxon-name-part taxon-name-part-type="genus" reg="Hermatomyces">H.</tp:taxon-name-part><tp:taxon-name-part taxon-name-part-type="species" reg="truncates">truncates</tp:taxon-name-part></tp:taxon-name></italic>, <italic><tp:taxon-name><tp:taxon-name-part taxon-name-part-type="genus" reg="Hermatomyces">H.</tp:taxon-name-part><tp:taxon-name-part taxon-name-part-type="species" reg="turbinatus">turbinatus</tp:taxon-name-part></tp:taxon-name></italic> nonetheless differs from these species in conidial characteristics (Table <xref ref-type="table" rid="T2">2</xref>).</p><table-wrap id="T2" position="float" orientation="portrait"><label>Table 2.</label><caption><p>Synopsis of the morphological characteristics of <italic><tp:taxon-name><tp:taxon-name-part taxon-name-part-type="genus" reg="Hermatomyces">Hermatomyces</tp:taxon-name-part></tp:taxon-name></italic> species.</p></caption><table id="TID0E5ZAK" rules="all"><tbody><tr><th rowspan="2" colspan="1">Species</th><th rowspan="2" colspan="1">
                      Lenticular conidia size (μm)</th><th rowspan="1" colspan="3">
                      Cylindrical / turbinate conidia feature</th><th rowspan="2" colspan="1">Host</th><th rowspan="2" colspan="1">Country</th><th rowspan="2" colspan="1">Reference</th></tr><tr><th rowspan="1" colspan="1">Shape</th><th rowspan="1" colspan="1">Length × width (μm)</th><th rowspan="1" colspan="1">Number of columns (cells)</th></tr><tr><td rowspan="1" colspan="1">
                      <italic><tp:taxon-name>
                          <tp:taxon-name-part taxon-name-part-type="genus" reg="Hermatomyces">Hermatomyces</tp:taxon-name-part>
                          <tp:taxon-name-part taxon-name-part-type="species" reg="amphisporus">amphisporus</tp:taxon-name-part>
                        </tp:taxon-name></italic>
                    </td><td rowspan="1" colspan="1">27–36(–38) × 18–29(–31)</td><td rowspan="1" colspan="1">
                      Cylindrical, pyriform or turbinate</td><td rowspan="1" colspan="1">30‒38 × 20‒26</td><td rowspan="1" colspan="1">2(–4) (6–12 cells)</td><td rowspan="1" colspan="1"><italic><tp:taxon-name><tp:taxon-name-part taxon-name-part-type="genus" reg="Cyathea">Cyathea</tp:taxon-name-part></tp:taxon-name></italic> sp., <italic><tp:taxon-name><tp:taxon-name-part taxon-name-part-type="genus" reg="Sabal">Sabal</tp:taxon-name-part><tp:taxon-name-part taxon-name-part-type="species" reg="minor">minor</tp:taxon-name-part></tp:taxon-name></italic></td><td rowspan="1" colspan="1">Mexico, USA</td><td rowspan="1" colspan="1"><xref ref-type="bibr" rid="B1">Castañeda-Ruiz and Heredia (2000)</xref>; <xref ref-type="bibr" rid="B2">Delgado et al. (2020)</xref></td></tr><tr><td rowspan="1" colspan="1">
                      <italic><tp:taxon-name>
                          <tp:taxon-name-part taxon-name-part-type="genus" reg="Hermatomyces">H.</tp:taxon-name-part>
                          <tp:taxon-name-part taxon-name-part-type="species" reg="bauhiniae">bauhiniae</tp:taxon-name-part>
                        </tp:taxon-name></italic>
                    </td><td rowspan="1" colspan="1">25–36 × 15–20</td><td rowspan="1" colspan="1">
                      Cylindrical
                    </td><td rowspan="1" colspan="1">20–28 × 8–11</td><td rowspan="1" colspan="1">1 (2–3-septate)</td><td rowspan="1" colspan="1">
                      <italic><tp:taxon-name>
                          <tp:taxon-name-part taxon-name-part-type="genus" reg="Bauhinia">Bauhinia</tp:taxon-name-part>
                          <tp:taxon-name-part taxon-name-part-type="species" reg="variegata">variegata</tp:taxon-name-part>
                        </tp:taxon-name></italic>
                    </td><td rowspan="1" colspan="1">Thailand</td><td rowspan="1" colspan="1">
                      <xref ref-type="bibr" rid="B15">Hyde et al. (2019)</xref>
                    </td></tr><tr><td rowspan="1" colspan="1">
                      <italic><tp:taxon-name>
                          <tp:taxon-name-part taxon-name-part-type="genus" reg="Hermatomyces">H.</tp:taxon-name-part>
                          <tp:taxon-name-part taxon-name-part-type="species" reg="biconisporus">biconisporus</tp:taxon-name-part>
                        </tp:taxon-name></italic>
                    </td><td rowspan="1" colspan="1">28–34 × 15–25</td><td rowspan="1" colspan="1">
                      Cylindrical
                    </td><td rowspan="1" colspan="1">32–39 × 14.5–26</td><td rowspan="1" colspan="1">1–2 (3–4 cells)</td><td rowspan="1" colspan="1"><italic><tp:taxon-name><tp:taxon-name-part taxon-name-part-type="genus" reg="Pandanus">Pandanus</tp:taxon-name-part></tp:taxon-name></italic> sp.</td><td rowspan="1" colspan="1">China</td><td rowspan="1" colspan="1">
                      <xref ref-type="bibr" rid="B48">Tibpromma et al. (2018)</xref>
                    </td></tr><tr><td rowspan="1" colspan="1">
                      <italic><tp:taxon-name>
                          <tp:taxon-name-part taxon-name-part-type="genus" reg="Hermatomyces">H.</tp:taxon-name-part>
                          <tp:taxon-name-part taxon-name-part-type="species" reg="bifurcatus">bifurcatus</tp:taxon-name-part>
                        </tp:taxon-name></italic>
                    </td><td rowspan="1" colspan="1">(24–)30–36.5(–41) × (18–)21.5–26(–28)</td><td rowspan="1" colspan="1">
                      Cylindrical
                    </td><td rowspan="1" colspan="1">Apex: 7–16 × 7–12 Basal: 9–14 × 13–18.5</td><td rowspan="1" colspan="1">2 (2–3 cells)</td><td rowspan="1" colspan="1">Unknown</td><td rowspan="1" colspan="1">Panama</td><td rowspan="1" colspan="1">
                      <xref ref-type="bibr" rid="B20">Koukol et al. (2018)</xref>
                    </td></tr><tr><td rowspan="1" colspan="1">
                      <italic><tp:taxon-name>
                          <tp:taxon-name-part taxon-name-part-type="genus" reg="Hermatomyces">H.</tp:taxon-name-part>
                          <tp:taxon-name-part taxon-name-part-type="species" reg="chromolaenae">chromolaenae</tp:taxon-name-part>
                        </tp:taxon-name></italic>
                    </td><td rowspan="1" colspan="1">9.2–10.4 × 10.2–11.5</td><td rowspan="1" colspan="1">NA</td><td rowspan="1" colspan="1">NA</td><td rowspan="1" colspan="1">NA</td><td rowspan="1" colspan="1">
                      <italic><tp:taxon-name>
                          <tp:taxon-name-part taxon-name-part-type="genus" reg="Chromolaena">Chromolaena</tp:taxon-name-part>
                          <tp:taxon-name-part taxon-name-part-type="species" reg="odorata">odorata</tp:taxon-name-part>
                        </tp:taxon-name></italic>
                    </td><td rowspan="1" colspan="1">Thailand</td><td rowspan="1" colspan="1">
                      <xref ref-type="bibr" rid="B47">Tibpromma et al. (2017)</xref>
                    </td></tr><tr><td rowspan="1" colspan="1">
                      <italic><tp:taxon-name>
                          <tp:taxon-name-part taxon-name-part-type="genus" reg="Hermatomyces">H.</tp:taxon-name-part>
                          <tp:taxon-name-part taxon-name-part-type="species" reg="clematidis">clematidis</tp:taxon-name-part>
                        </tp:taxon-name></italic>
                    </td><td rowspan="1" colspan="1">30–45 × 24–31</td><td rowspan="1" colspan="1">
                      Cylindrical
                    </td><td rowspan="1" colspan="1">29–35 × 12–14</td><td rowspan="1" colspan="1">1–2 (5–6 cells)</td><td rowspan="1" colspan="1">
                      <italic><tp:taxon-name>
                          <tp:taxon-name-part taxon-name-part-type="genus" reg="Clematis">Clematis</tp:taxon-name-part>
                          <tp:taxon-name-part taxon-name-part-type="species" reg="sikkimensis">sikkimensis</tp:taxon-name-part>
                        </tp:taxon-name></italic>
                    </td><td rowspan="1" colspan="1">Thailand</td><td rowspan="1" colspan="1">
                      <xref ref-type="bibr" rid="B34">Phukhamsakda et al. (2020)</xref>
                    </td></tr><tr><td rowspan="1" colspan="1">
                      <italic><tp:taxon-name>
                          <tp:taxon-name-part taxon-name-part-type="genus" reg="Hermatomyces">H.</tp:taxon-name-part>
                          <tp:taxon-name-part taxon-name-part-type="species" reg="constrictus">constrictus</tp:taxon-name-part>
                        </tp:taxon-name></italic>
                    </td><td rowspan="1" colspan="1">(22–)25.5–29.5(–32) × 19–23.5(–27.5)</td><td rowspan="1" colspan="1">
                      Cylindrical
                    </td><td rowspan="1" colspan="1">Lower cells: (20–)24–30.5(–37) × 12–17 Upper cells: (16–)20–26(–30) × 8–14</td><td rowspan="1" colspan="1">1 (2 cells)</td><td rowspan="1" colspan="1">
                      <italic><tp:taxon-name>
                          <tp:taxon-name-part taxon-name-part-type="genus" reg="Bauhinia">Bauhinia</tp:taxon-name-part>
                          <tp:taxon-name-part taxon-name-part-type="species" reg="cumanensis">cumanensis</tp:taxon-name-part>
                        </tp:taxon-name></italic>
                    </td><td rowspan="1" colspan="1">Panama</td><td rowspan="1" colspan="1">
                      <xref ref-type="bibr" rid="B20">Koukol et al. (2018)</xref>
                    </td></tr><tr><td rowspan="1" colspan="1">
                      <italic><tp:taxon-name>
                          <tp:taxon-name-part taxon-name-part-type="genus" reg="Hermatomyces">H.</tp:taxon-name-part>
                          <tp:taxon-name-part taxon-name-part-type="species" reg="dimorphus">dimorphus</tp:taxon-name-part>
                        </tp:taxon-name></italic>
                    </td><td rowspan="1" colspan="1">35‒55 × 15‒20</td><td rowspan="1" colspan="1">
                      Cylindrical
                    </td><td rowspan="1" colspan="1">15‒40 × 10‒15</td><td rowspan="1" colspan="1">4 (7 cells)</td><td rowspan="1" colspan="1">Unknown</td><td rowspan="1" colspan="1">India</td><td rowspan="1" colspan="1">
                      <xref ref-type="bibr" rid="B37">Rao and de Hoog (1986)</xref>
                    </td></tr><tr><td rowspan="1" colspan="1">
                      <italic><tp:taxon-name>
                          <tp:taxon-name-part taxon-name-part-type="genus" reg="Hermatomyces">H.</tp:taxon-name-part>
                          <tp:taxon-name-part taxon-name-part-type="species" reg="indicus">indicus</tp:taxon-name-part>
                        </tp:taxon-name></italic>
                    </td><td rowspan="1" colspan="1">18‒30 × 11.5‒19</td><td rowspan="1" colspan="1">
                      Turbinate
                    </td><td rowspan="1" colspan="1">22.4‒35.4 × 11.4‒21.6</td><td rowspan="1" colspan="1">2 (6–7 cells)</td><td rowspan="1" colspan="1">
                      <italic><tp:taxon-name>
                          <tp:taxon-name-part taxon-name-part-type="genus" reg="Phoenix">Phoenix</tp:taxon-name-part>
                          <tp:taxon-name-part taxon-name-part-type="species" reg="rupicola">rupicola</tp:taxon-name-part>
                        </tp:taxon-name></italic>
                    </td><td rowspan="1" colspan="1">India</td><td rowspan="1" colspan="1">
                      <xref ref-type="bibr" rid="B33">Prasher and Prasher (2014)</xref>
                    </td></tr><tr><td rowspan="1" colspan="1">
                      <italic><tp:taxon-name>
                          <tp:taxon-name-part taxon-name-part-type="genus" reg="Hermatomyces">H.</tp:taxon-name-part>
                          <tp:taxon-name-part taxon-name-part-type="species" reg="iriomotensis">iriomotensis</tp:taxon-name-part>
                        </tp:taxon-name></italic>
                    </td><td rowspan="1" colspan="1">30–36 × 20–27</td><td rowspan="1" colspan="1">
                      Cylindrical
                    </td><td rowspan="1" colspan="1">20.5–33 × 7–12.5</td><td rowspan="1" colspan="1">1–2 (3–7 cells)</td><td rowspan="1" colspan="1">Unknown</td><td rowspan="1" colspan="1">Japan</td><td rowspan="1" colspan="1">
                      <xref ref-type="bibr" rid="B9">Hashimoto et al. (2017)</xref>
                    </td></tr><tr><td rowspan="1" colspan="1">
                      <bold><italic><tp:taxon-name>
                            <tp:taxon-name-part taxon-name-part-type="genus" reg="Hermatomyces">H.</tp:taxon-name-part>
                            <tp:taxon-name-part taxon-name-part-type="species" reg="jinghaensis">jinghaensis</tp:taxon-name-part>
                          </tp:taxon-name></italic></bold>
                    </td><td rowspan="1" colspan="1">
                      <bold>30–40 × 25–30</bold>
                    </td><td rowspan="1" colspan="1">
                      <bold>Clavate, subcylindrical</bold>
                    </td><td rowspan="1" colspan="1">
                      <bold>33–43 × 11–13</bold>
                    </td><td rowspan="1" colspan="1">
                      <bold>1–2 (6–8 cells)</bold>
                    </td><td rowspan="1" colspan="1">
                      <bold>Unknown</bold>
                    </td><td rowspan="1" colspan="1">
                      <bold>China</bold>
                    </td><td rowspan="1" colspan="1">
                      <bold>This study</bold>
                    </td></tr><tr><td rowspan="1" colspan="1">
                      <italic><tp:taxon-name>
                          <tp:taxon-name-part taxon-name-part-type="genus" reg="Hermatomyces">H.</tp:taxon-name-part>
                          <tp:taxon-name-part taxon-name-part-type="species" reg="krabiensis">krabiensis</tp:taxon-name-part>
                        </tp:taxon-name></italic>
                    </td><td rowspan="1" colspan="1">24.3–32.5 × 12.1–21.3</td><td rowspan="1" colspan="1">
                      Cylindrical
                    </td><td rowspan="1" colspan="1">20.4–26.4 × 8.6–19.7</td><td rowspan="1" colspan="1">1–2 (2–3 cells)</td><td rowspan="1" colspan="1">
                      <italic><tp:taxon-name>
                          <tp:taxon-name-part taxon-name-part-type="genus" reg="Pandanus">Pandanus</tp:taxon-name-part>
                          <tp:taxon-name-part taxon-name-part-type="species" reg="odorifer">odorifer</tp:taxon-name-part>
                        </tp:taxon-name></italic>
                    </td><td rowspan="1" colspan="1">Thailand</td><td rowspan="1" colspan="1">
                      <xref ref-type="bibr" rid="B46">Tibpromma et al. (2016)</xref>
                    </td></tr><tr><td rowspan="1" colspan="1">
                      <italic><tp:taxon-name>
                          <tp:taxon-name-part taxon-name-part-type="genus" reg="Hermatomyces">H.</tp:taxon-name-part>
                          <tp:taxon-name-part taxon-name-part-type="species" reg="megasporus">megasporus</tp:taxon-name-part>
                        </tp:taxon-name></italic>
                    </td><td rowspan="1" colspan="1">(45–)49–56(–59) × (31–)37–46</td><td rowspan="1" colspan="1">
                      Cylindrical
                    </td><td rowspan="1" colspan="1">(37–)49.5–60.5(67–) × 18–28(–32)</td><td rowspan="1" colspan="1">2 ((5–)6–7(–10) cells)</td><td rowspan="1" colspan="1">Unknown</td><td rowspan="1" colspan="1">Panama</td><td rowspan="1" colspan="1">
                      <xref ref-type="bibr" rid="B20">Koukol et al. (2018)</xref>
                    </td></tr><tr><td rowspan="1" colspan="1">
                      <italic><tp:taxon-name>
                          <tp:taxon-name-part taxon-name-part-type="genus" reg="Hermatomyces">H.</tp:taxon-name-part>
                          <tp:taxon-name-part taxon-name-part-type="species" reg="nabanheensis">nabanheensis</tp:taxon-name-part>
                        </tp:taxon-name></italic>
                    </td><td rowspan="1" colspan="1">20.2–25.1 × 16.6–20.7</td><td rowspan="1" colspan="1">
                      Cylindrical
                    </td><td rowspan="1" colspan="1">15.3–26.8 × 12.1–18.2</td><td rowspan="1" colspan="1">1–2 (2–3 cells)</td><td rowspan="1" colspan="1"><italic><tp:taxon-name><tp:taxon-name-part taxon-name-part-type="genus" reg="Pandanus">Pandanus</tp:taxon-name-part></tp:taxon-name></italic> sp.</td><td rowspan="1" colspan="1">China</td><td rowspan="1" colspan="1">
                      <xref ref-type="bibr" rid="B13">Hyde et al. (2017)</xref>
                    </td></tr><tr><td rowspan="1" colspan="1">
                      <italic><tp:taxon-name>
                          <tp:taxon-name-part taxon-name-part-type="genus" reg="Hermatomyces">H.</tp:taxon-name-part>
                          <tp:taxon-name-part taxon-name-part-type="species" reg="pandanicola">pandanicola</tp:taxon-name-part>
                        </tp:taxon-name></italic>
                    </td><td rowspan="1" colspan="1">12–15.7 × 20–30.1</td><td rowspan="1" colspan="1">
                      Cylindrical
                    </td><td rowspan="1" colspan="1">13.2–20.6 × 8.9–11.9</td><td rowspan="1" colspan="1">2 (2 cells)</td><td rowspan="1" colspan="1">
                      <italic><tp:taxon-name>
                          <tp:taxon-name-part taxon-name-part-type="genus" reg="Pandanus">Pandanus</tp:taxon-name-part>
                          <tp:taxon-name-part taxon-name-part-type="species" reg="odorifer">odorifer</tp:taxon-name-part>
                        </tp:taxon-name></italic>
                    </td><td rowspan="1" colspan="1">Thailand</td><td rowspan="1" colspan="1">
                      <xref ref-type="bibr" rid="B46">Tibpromma et al. (2016)</xref>
                    </td></tr><tr><td rowspan="1" colspan="1">
                      <italic><tp:taxon-name>
                          <tp:taxon-name-part taxon-name-part-type="genus" reg="Hermatomyces">H.</tp:taxon-name-part>
                          <tp:taxon-name-part taxon-name-part-type="species" reg="reticulatus">reticulatus</tp:taxon-name-part>
                        </tp:taxon-name></italic>
                    </td><td rowspan="1" colspan="1">3–40(–45) × 25–34(–41)</td><td rowspan="1" colspan="1">NA</td><td rowspan="1" colspan="1">NA</td><td rowspan="1" colspan="1">NA</td><td rowspan="1" colspan="1">Unknown</td><td rowspan="1" colspan="1">Thailand, Panama</td><td rowspan="1" colspan="1"><xref ref-type="bibr" rid="B12">Hyde et al. (2016)</xref>; <xref ref-type="bibr" rid="B20">Koukol et al. (2018)</xref></td></tr><tr><td rowspan="1" colspan="1">
                      <italic><tp:taxon-name>
                          <tp:taxon-name-part taxon-name-part-type="genus" reg="Hermatomyces">H.</tp:taxon-name-part>
                          <tp:taxon-name-part taxon-name-part-type="species" reg="saikhuensis">saikhuensis</tp:taxon-name-part>
                        </tp:taxon-name></italic>
                    </td><td rowspan="1" colspan="1">14.2–21.4 × 11.2–19.3</td><td rowspan="1" colspan="1">NA</td><td rowspan="1" colspan="1">NA</td><td rowspan="1" colspan="1">NA</td><td rowspan="1" colspan="1">
                      <italic><tp:taxon-name>
                          <tp:taxon-name-part taxon-name-part-type="genus" reg="Pandanus">Pandanus</tp:taxon-name-part>
                          <tp:taxon-name-part taxon-name-part-type="species" reg="odorifer">odorifer</tp:taxon-name-part>
                        </tp:taxon-name></italic>
                    </td><td rowspan="1" colspan="1">Thailand</td><td rowspan="1" colspan="1">
                      <xref ref-type="bibr" rid="B46">Tibpromma et al. (2016)</xref>
                    </td></tr><tr><td rowspan="1" colspan="1">
                      <italic><tp:taxon-name>
                          <tp:taxon-name-part taxon-name-part-type="genus" reg="Hermatomyces">H.</tp:taxon-name-part>
                          <tp:taxon-name-part taxon-name-part-type="species" reg="sphaericoides">sphaericoides</tp:taxon-name-part>
                        </tp:taxon-name></italic>
                    </td><td rowspan="1" colspan="1">(20.5–)24.5–28(–31) × (20–)23–26(–29)</td><td rowspan="1" colspan="1">NA</td><td rowspan="1" colspan="1">NA</td><td rowspan="1" colspan="1">NA</td><td rowspan="1" colspan="1">Unknown</td><td rowspan="1" colspan="1">Panama</td><td rowspan="1" colspan="1">
                      <xref ref-type="bibr" rid="B20">Koukol et al. (2018)</xref>
                    </td></tr><tr><td rowspan="1" colspan="1"><italic><tp:taxon-name><tp:taxon-name-part taxon-name-part-type="genus" reg="Hermatomyces">H.</tp:taxon-name-part><tp:taxon-name-part taxon-name-part-type="species" reg="sphaericus">sphaericus</tp:taxon-name-part></tp:taxon-name></italic> (<named-content xmlns:xlink="http://www.w3.org/1999/xlink" content-type="dwc:institutional_code" xlink:type="simple">PMA</named-content> 116080)</td><td rowspan="1" colspan="1">(21–)24–29(–32.5) × (18–)21–27(–31.5)</td><td rowspan="1" colspan="1">NA</td><td rowspan="1" colspan="1">NA</td><td rowspan="1" colspan="1">NA</td><td rowspan="1" colspan="1">Various host plants</td><td rowspan="1" colspan="1">Tropical or subtropical</td><td rowspan="1" colspan="1">
                      <xref ref-type="bibr" rid="B20">Koukol et al. (2018)</xref>
                    </td></tr><tr><td rowspan="1" colspan="1">
                      <bold><italic><tp:taxon-name>
                            <tp:taxon-name-part taxon-name-part-type="genus" reg="Hermatomyces">H.</tp:taxon-name-part>
                            <tp:taxon-name-part taxon-name-part-type="species" reg="sphaericus">sphaericus</tp:taxon-name-part>
                          </tp:taxon-name></italic></bold>
                    </td><td rowspan="1" colspan="1">
                      <bold>27–29 × 26–28</bold>
                    </td><td rowspan="1" colspan="1">NA</td><td rowspan="1" colspan="1">NA</td><td rowspan="1" colspan="1">NA</td><td rowspan="1" colspan="1">
                      <bold><italic><tp:taxon-name><tp:taxon-name-part taxon-name-part-type="genus" reg="Dipterocarpus">Dipterocarpus</tp:taxon-name-part></tp:taxon-name></italic> sp., <italic><tp:taxon-name><tp:taxon-name-part taxon-name-part-type="genus" reg="Ehretia">Ehretia</tp:taxon-name-part><tp:taxon-name-part taxon-name-part-type="species" reg="acuminata">acuminata</tp:taxon-name-part></tp:taxon-name></italic></bold>
                    </td><td rowspan="1" colspan="1">
                      <bold>China, Thailand</bold>
                    </td><td rowspan="1" colspan="1">
                      <bold>This study</bold>
                    </td></tr><tr><td rowspan="1" colspan="1">
                      <italic><tp:taxon-name>
                          <tp:taxon-name-part taxon-name-part-type="genus" reg="Hermatomyces">H.</tp:taxon-name-part>
                          <tp:taxon-name-part taxon-name-part-type="species" reg="tectonae">tectonae</tp:taxon-name-part>
                        </tp:taxon-name></italic>
                    </td><td rowspan="1" colspan="1">(23–)26–29(–33) × (19–)23–25(–28)</td><td rowspan="1" colspan="1">
                      Cylindrical
                    </td><td rowspan="1" colspan="1">(27–)31–32(–35) ×(21–)23</td><td rowspan="1" colspan="1">2 (6 cells)</td><td rowspan="1" colspan="1">
                      <italic><tp:taxon-name>
                          <tp:taxon-name-part taxon-name-part-type="genus" reg="Tectona">Tectona</tp:taxon-name-part>
                          <tp:taxon-name-part taxon-name-part-type="species" reg="grandis">grandis</tp:taxon-name-part>
                        </tp:taxon-name></italic>
                    </td><td rowspan="1" colspan="1">Thailand</td><td rowspan="1" colspan="1">
                      <xref ref-type="bibr" rid="B4">Doilom et al. (2017)</xref>
                    </td></tr><tr><td rowspan="1" colspan="1">
                      <italic><tp:taxon-name>
                          <tp:taxon-name-part taxon-name-part-type="genus" reg="Hermatomyces">H.</tp:taxon-name-part>
                          <tp:taxon-name-part taxon-name-part-type="species" reg="trangensis">trangensis</tp:taxon-name-part>
                        </tp:taxon-name></italic>
                    </td><td rowspan="1" colspan="1">27.5‒35 × 25‒32.5</td><td rowspan="1" colspan="1">NA</td><td rowspan="1" colspan="1">NA</td><td rowspan="1" colspan="1">NA</td><td rowspan="1" colspan="1">
                      <italic><tp:taxon-name>
                          <tp:taxon-name-part taxon-name-part-type="genus" reg="Arenga">Arenga</tp:taxon-name-part>
                          <tp:taxon-name-part taxon-name-part-type="species" reg="pinnata">pinnata</tp:taxon-name-part>
                        </tp:taxon-name></italic>
                    </td><td rowspan="1" colspan="1">Thailand</td><td rowspan="1" colspan="1">
                      <xref ref-type="bibr" rid="B29">Nuankaew et al. (2019)</xref>
                    </td></tr><tr><td rowspan="2" colspan="1">
                      <italic><tp:taxon-name>
                          <tp:taxon-name-part taxon-name-part-type="genus" reg="Hermatomyces">H.</tp:taxon-name-part>
                          <tp:taxon-name-part taxon-name-part-type="species" reg="truncates">truncates</tp:taxon-name-part>
                        </tp:taxon-name></italic>
                    </td><td rowspan="2" colspan="1">(26–)31.5–36.5(–37) × 22–27(–30)</td><td rowspan="2" colspan="1">
                      Cylindrical
                    </td><td rowspan="1" colspan="1">Lower cells: 14–22.5(–28) × 8.5–14.5</td><td rowspan="2" colspan="1">1 (2–3 cells)</td><td rowspan="2" colspan="1">
                      <italic><tp:taxon-name>
                          <tp:taxon-name-part taxon-name-part-type="genus" reg="Averrhoa">Averrhoa</tp:taxon-name-part>
                          <tp:taxon-name-part taxon-name-part-type="species" reg="carambola">carambola</tp:taxon-name-part>
                        </tp:taxon-name></italic>
                    </td><td rowspan="2" colspan="1">Ghana, Panama</td><td rowspan="2" colspan="1">Koukol et al. (2019)</td></tr><tr><td rowspan="1" colspan="1">Upper cells: 12–18(–30) × (6–)8–12.5</td></tr><tr><td rowspan="1" colspan="1">
                      <italic><tp:taxon-name>
                          <tp:taxon-name-part taxon-name-part-type="genus" reg="Hermatomyces">H.</tp:taxon-name-part>
                          <tp:taxon-name-part taxon-name-part-type="species" reg="tucumanensis">tucumanensis</tp:taxon-name-part>
                        </tp:taxon-name></italic>
                    </td><td rowspan="1" colspan="1">(22–)27–35 × 18–25</td><td rowspan="1" colspan="1">Obclavate or subcylindrical</td><td rowspan="1" colspan="1">(21–)23–26(–28.5) × 7–14</td><td rowspan="1" colspan="1">2 (3–6 cells)</td><td rowspan="1" colspan="1">Unknown</td><td rowspan="1" colspan="1">Panama</td><td rowspan="1" colspan="1">
                      <xref ref-type="bibr" rid="B20">Koukol et al. (2018)</xref>
                    </td></tr><tr><td rowspan="1" colspan="1">
                      <bold><italic><tp:taxon-name>
                            <tp:taxon-name-part taxon-name-part-type="genus" reg="Hermatomyces">H.</tp:taxon-name-part>
                            <tp:taxon-name-part taxon-name-part-type="species" reg="turbinatus">turbinatus</tp:taxon-name-part>
                          </tp:taxon-name></italic></bold>
                    </td><td rowspan="1" colspan="1">
                      <bold>24–30 × 17–21</bold>
                    </td><td rowspan="1" colspan="1">
                      <bold>Turbinate</bold>
                    </td><td rowspan="1" colspan="1">
                      <bold>27–36 × 19–28</bold>
                    </td><td rowspan="1" colspan="1">
                      <bold>2 (2–3 cells)</bold>
                    </td><td rowspan="1" colspan="1">
                      <bold><italic><tp:taxon-name><tp:taxon-name-part taxon-name-part-type="genus" reg="Dipterocarpus">Dipterocarpus</tp:taxon-name-part></tp:taxon-name></italic> sp.</bold>
                    </td><td rowspan="1" colspan="1">
                      <bold>Thailand</bold>
                    </td><td rowspan="1" colspan="1">
                      <bold>This study</bold>
                    </td></tr><tr><td rowspan="1" colspan="1">
                      <italic><tp:taxon-name>
                          <tp:taxon-name-part taxon-name-part-type="genus" reg="Hermatomyces">H.</tp:taxon-name-part>
                          <tp:taxon-name-part taxon-name-part-type="species" reg="uniseriatus">uniseriatus</tp:taxon-name-part>
                        </tp:taxon-name></italic>
                    </td><td rowspan="1" colspan="1">27–36 × 15.5–24</td><td rowspan="1" colspan="1">
                      Cylindrical
                    </td><td rowspan="1" colspan="1">19–34 × 10–12.5</td><td rowspan="1" colspan="1">1 (3–4 cells)</td><td rowspan="1" colspan="1">
                      <italic><tp:taxon-name>
                          <tp:taxon-name-part taxon-name-part-type="genus" reg="Smilax">Smilax</tp:taxon-name-part>
                          <tp:taxon-name-part taxon-name-part-type="species" reg="campestris">campestris</tp:taxon-name-part>
                        </tp:taxon-name></italic>
                    </td><td rowspan="1" colspan="1">Argentina</td><td rowspan="1" colspan="1">
                      <xref ref-type="bibr" rid="B22">Leão-Ferreira et al. (2013)</xref>
                    </td></tr><tr><td rowspan="1" colspan="1">
                      <italic><tp:taxon-name>
                          <tp:taxon-name-part taxon-name-part-type="genus" reg="Hermatomyces">H.</tp:taxon-name-part>
                          <tp:taxon-name-part taxon-name-part-type="species" reg="verrucosus">verrucosus</tp:taxon-name-part>
                        </tp:taxon-name></italic>
                    </td><td rowspan="1" colspan="1">23–30(–39) × 21–29.5</td><td rowspan="1" colspan="1">NA</td><td rowspan="1" colspan="1">NA</td><td rowspan="1" colspan="1">NA</td><td rowspan="1" colspan="1">Unknown</td><td rowspan="1" colspan="1">Panama</td><td rowspan="1" colspan="1">
                      <xref ref-type="bibr" rid="B20">Koukol et al. (2018)</xref>
                    </td></tr></tbody></table><table-wrap-foot><fn><p>NA: absent</p></fn></table-wrap-foot></table-wrap></tp:treatment-sec><tp:treatment-sec><!--Section generated to contain objects referenced in tp:taxon-treatment.--><fig id="F1" position="float" orientation="portrait"><object-id xmlns:xlink="http://www.w3.org/1999/xlink" content-type="doi" xlink:type="simple">10.3897/mycokeys.82.67973.figure1</object-id><object-id xmlns:xlink="http://www.w3.org/1999/xlink" content-type="arpha" xlink:type="simple">DF4BD81E-480F-5F14-A2D3-12F06738F468</object-id><label>Figure 1.</label><caption><p>Phylogenetic RAxML tree based on analysis of a combined <abbrev xmlns:xlink="http://www.w3.org/1999/xlink" xlink:title="large subunit nuclear ribosomal" id="ABBRID0EICCI" xlink:type="simple">LSU</abbrev>, <abbrev xmlns:xlink="http://www.w3.org/1999/xlink" xlink:title="internal transcribed spacer" id="ABBRID0EMCCI" xlink:type="simple">ITS</abbrev>, <italic>tub</italic>2, <italic>tef</italic>1-α and <italic>rpb</italic>2 and dataset. Bootstrap support values for <abbrev xmlns:xlink="http://www.w3.org/1999/xlink" xlink:title="maximum likelihood" id="ABBRID0EWCCI" xlink:type="simple">ML</abbrev> and <abbrev xmlns:xlink="http://www.w3.org/1999/xlink" xlink:title="Maximum parsimony" xlink:type="simple">MP</abbrev> equal to or higher than 75% and Bayesian <abbrev xmlns:xlink="http://www.w3.org/1999/xlink" xlink:title="posterior probabilities" id="ABBRID0E1CCI" xlink:type="simple">PP</abbrev> equal to or greater than 0.95 are shown at nodes. Hyphens (--) represent support values less than 75% / 0.95 BYPP. The ex-type strains are in bold and the new isolate in this study is in blue bold. The tree is rooted with <italic><tp:taxon-name><tp:taxon-name-part taxon-name-part-type="genus" reg="Anteaglonium">Anteaglonium</tp:taxon-name-part><tp:taxon-name-part taxon-name-part-type="species" reg="globosum">globosum</tp:taxon-name-part></tp:taxon-name></italic> (<abbrev xmlns:xlink="http://www.w3.org/1999/xlink" xlink:title="A.N. Miller" id="ABBRID0EJDCI" xlink:type="simple">ANM</abbrev> 925.2) and <italic><tp:taxon-name><tp:taxon-name-part taxon-name-part-type="genus" reg="Anteaglonium">A.</tp:taxon-name-part><tp:taxon-name-part taxon-name-part-type="species" reg="parvulum">parvulum</tp:taxon-name-part></tp:taxon-name></italic> (<named-content xmlns:xlink="http://www.w3.org/1999/xlink" content-type="dwc:institutional_code" xlink:type="simple">MFLUCC</named-content> 14-0821). The scale bar represents the expected number of nucleotide substitutions per site.</p></caption><graphic xmlns:xlink="http://www.w3.org/1999/xlink" xlink:href="mycokeys-82-057-g001.jpg" position="float" orientation="portrait" xlink:type="simple" id="oo_575839.jpg"><uri content-type="original_file" xlink:type="simple">https://binary.pensoft.net/fig/575839</uri></graphic></fig></tp:treatment-sec><ref-list><ref id="B1"><mixed-citation xmlns:xlink="http://www.w3.org/1999/xlink" xlink:type="simple"><person-group><name name-style="western"><surname>Castañeda-Ruiz</surname><given-names>RF</given-names></name><name name-style="western"><surname>Heredia</surname><given-names>G</given-names></name></person-group> (<year>2000</year>) <article-title>Two new dematiaceous hyphomycetes on <italic><tp:taxon-name><tp:taxon-name-part taxon-name-part-type="genus">Cyathea</tp:taxon-name-part></tp:taxon-name></italic> from Mexico.</article-title><source>Cryptogamie Mycologie</source><volume>21</volume>: <fpage>221</fpage>–<lpage>228</lpage>. <ext-link xlink:type="simple" ext-link-type="doi" xlink:href="10.1016/S0181-1584(00)01047-2">https://doi.org/10.1016/S0181-1584(00)01047-2</ext-link></mixed-citation></ref><ref id="B2"><mixed-citation xmlns:xlink="http://www.w3.org/1999/xlink" xlink:type="simple"><person-group><name name-style="western"><surname>Delgado</surname><given-names>G</given-names></name><name name-style="western"><surname>Koukol</surname><given-names>O</given-names></name><name name-style="western"><surname>Heredia</surname><given-names>G</given-names></name><name name-style="western"><surname>Piepenbring</surname><given-names>M</given-names></name></person-group> (<year>2020</year>) <article-title>Texas microfungi: <italic><tp:taxon-name><tp:taxon-name-part taxon-name-part-type="genus">Hermatomyces</tp:taxon-name-part><tp:taxon-name-part taxon-name-part-type="species">amphisporus</tp:taxon-name-part></tp:taxon-name></italic> (<tp:taxon-name><tp:taxon-name-part taxon-name-part-type="order">Pleosporales</tp:taxon-name-part></tp:taxon-name>, <tp:taxon-name><tp:taxon-name-part taxon-name-part-type="class">Dothideomycetes</tp:taxon-name-part></tp:taxon-name>) revisited.</article-title><source>Czech Mycology</source><volume>72</volume>: <fpage>95</fpage>–<lpage>107</lpage>. <ext-link xlink:type="simple" ext-link-type="doi" xlink:href="10.33585/cmy.72107">https://doi.org/10.33585/cmy.72107</ext-link></mixed-citation></ref><ref id="B15"><mixed-citation xmlns:xlink="http://www.w3.org/1999/xlink" xlink:type="simple"><person-group><name name-style="western"><surname>Hyde</surname><given-names>KD</given-names></name><name name-style="western"><surname>Tennakoon</surname><given-names>DS</given-names></name><name name-style="western"><surname>Jeewon</surname><given-names>R</given-names></name><name name-style="western"><surname>Bhat</surname><given-names>DJ</given-names></name><name name-style="western"><surname>Maharachchikumbura</surname><given-names>SSN</given-names></name><name name-style="western"><surname>Rossi</surname><given-names>W</given-names></name><name name-style="western"><surname>Leonardi</surname><given-names>M</given-names></name><name name-style="western"><surname>Lee</surname><given-names>HB</given-names></name><name name-style="western"><surname>Mun</surname><given-names>HY</given-names></name><name name-style="western"><surname>Houbraken</surname><given-names>J</given-names></name><name name-style="western"><surname>Nguyen</surname><given-names>TTT</given-names></name><name name-style="western"><surname>Jeon</surname><given-names>SJ</given-names></name><name name-style="western"><surname>Frisvad</surname><given-names>JC</given-names></name><name name-style="western"><surname>Wanasinghe</surname><given-names>DN</given-names></name><name name-style="western"><surname>Luücking</surname><given-names>R</given-names></name><name name-style="western"><surname>Aptroot</surname><given-names>A</given-names></name><name name-style="western"><surname>Cáceres</surname><given-names>MES</given-names></name><name name-style="western"><surname>Karunarathna</surname><given-names>SC</given-names></name><name name-style="western"><surname>Hongsanan</surname><given-names>S</given-names></name><name name-style="western"><surname>Phookamsak</surname><given-names>R</given-names></name><name name-style="western"><surname>de Silva</surname><given-names>NI</given-names></name><name name-style="western"><surname>Thambugala</surname><given-names>KM</given-names></name><name name-style="western"><surname>Jayawardena</surname><given-names>RS</given-names></name><name name-style="western"><surname>Senanayake</surname><given-names>IC</given-names></name><name name-style="western"><surname>Boonmee</surname><given-names>S</given-names></name><name name-style="western"><surname>Chen</surname><given-names>J</given-names></name><name name-style="western"><surname>Luo</surname><given-names>ZL</given-names></name><name name-style="western"><surname>Phukhamsakda</surname><given-names>C</given-names></name><name name-style="western"><surname>Pereira</surname><given-names>OL</given-names></name><name name-style="western"><surname>Abreu</surname><given-names>VP</given-names></name><name name-style="western"><surname>Rosado</surname><given-names>AWC</given-names></name><name name-style="western"><surname>Buyck</surname><given-names>B</given-names></name><name name-style="western"><surname>Randrianjohany</surname><given-names>E</given-names></name><name name-style="western"><surname>Hofstetter</surname><given-names>V</given-names></name><name name-style="western"><surname>Gibertoni</surname><given-names>TB</given-names></name><name name-style="western"><surname>da</surname><given-names>Silva Soares AM</given-names></name><name name-style="western"><surname>Plautz</surname><given-names>Jr HL</given-names></name><name name-style="western"><surname>Sotão</surname><given-names>HMP</given-names></name><name name-style="western"><surname>Xavier</surname><given-names>WKS</given-names></name><name name-style="western"><surname>Bezerra</surname><given-names>JDP</given-names></name><name name-style="western"><surname>de Oliveira</surname><given-names>TGL</given-names></name><name name-style="western"><surname>de Souza-Motta</surname><given-names>CM</given-names></name><name name-style="western"><surname>Magalhães</surname><given-names>OMC</given-names></name><name name-style="western"><surname>Bundhun</surname><given-names>D</given-names></name><name name-style="western"><surname>Harishchandra</surname><given-names>D</given-names></name><name name-style="western"><surname>Manawasinghe</surname><given-names>IS</given-names></name><name name-style="western"><surname>Dong</surname><given-names>W</given-names></name><name name-style="western"><surname>Zhang</surname><given-names>SN</given-names></name><name name-style="western"><surname>Bao</surname><given-names>DF</given-names></name><name name-style="western"><surname>Samarakoon</surname><given-names>MC</given-names></name><name name-style="western"><surname>Pem</surname><given-names>D</given-names></name><name name-style="western"><surname>Karunarathna</surname><given-names>A</given-names></name><name name-style="western"><surname>Lin</surname><given-names>CG</given-names></name><name name-style="western"><surname>Yang</surname><given-names>J</given-names></name><name name-style="western"><surname>Perera</surname><given-names>RH</given-names></name><name name-style="western"><surname>Kumar</surname><given-names>V</given-names></name><name name-style="western"><surname>Huang</surname><given-names>SK</given-names></name><name name-style="western"><surname>Dayarathne</surname><given-names>MC</given-names></name><name name-style="western"><surname>Ekanayaka</surname><given-names>AH</given-names></name><name name-style="western"><surname>Jayasiri</surname><given-names>SC</given-names></name><name name-style="western"><surname>Xiao</surname><given-names>YP</given-names></name><name name-style="western"><surname>Konta</surname><given-names>S</given-names></name><name name-style="western"><surname>Niskanen</surname><given-names>T</given-names></name><name name-style="western"><surname>Liimatainen</surname><given-names>K</given-names></name><name name-style="western"><surname>Dai</surname><given-names>YC</given-names></name><name name-style="western"><surname>Ji</surname><given-names>XH</given-names></name><name name-style="western"><surname>Tian</surname><given-names>XM</given-names></name><name name-style="western"><surname>Mešić</surname><given-names>A</given-names></name><name name-style="western"><surname>Singh</surname><given-names>SK</given-names></name><name name-style="western"><surname>Phutthacharoen</surname><given-names>K</given-names></name><name name-style="western"><surname>Cai</surname><given-names>L</given-names></name><name name-style="western"><surname>Sorvongxay</surname><given-names>T</given-names></name><name name-style="western"><surname>Thiyagaraja</surname><given-names>V</given-names></name><name name-style="western"><surname>Norphanphoun</surname><given-names>C</given-names></name><name name-style="western"><surname>Chaiwan</surname><given-names>N</given-names></name><name name-style="western"><surname>Lu</surname><given-names>YZ</given-names></name><name name-style="western"><surname>Jiang</surname><given-names>HB</given-names></name><name name-style="western"><surname>Zhang</surname><given-names>JF</given-names></name><name name-style="western"><surname>Abeywickrama</surname><given-names>PD</given-names></name><name name-style="western"><surname>Aluthmuhandiram</surname><given-names>JVS</given-names></name><name name-style="western"><surname>Brahmanage</surname><given-names>RS</given-names></name><name name-style="western"><surname>Zeng</surname><given-names>M</given-names></name><name name-style="western"><surname>Chethana</surname><given-names>T</given-names></name><name name-style="western"><surname>Wei</surname><given-names>DP</given-names></name><name name-style="western"><surname>Réblová</surname><given-names>M</given-names></name><name name-style="western"><surname>Fournier</surname><given-names>J</given-names></name><name name-style="western"><surname>Nekvindová</surname><given-names>J</given-names></name><name name-style="western"><surname>do Nascimento Barbosa</surname><given-names>R</given-names></name><name name-style="western"><surname>dos Santos</surname><given-names>JEF</given-names></name><name name-style="western"><surname>de Oliveira</surname><given-names>NT</given-names></name><name name-style="western"><surname>Li</surname><given-names>GJ</given-names></name><name name-style="western"><surname>Ertz</surname><given-names>D</given-names></name><name name-style="western"><surname>Shang</surname><given-names>QJ</given-names></name><name name-style="western"><surname>Phillips</surname><given-names>AJL</given-names></name><name name-style="western"><surname>Kuo</surname><given-names>CH</given-names></name><name name-style="western"><surname>Camporesi</surname><given-names>E</given-names></name><name name-style="western"><surname>Bulgakov</surname><given-names>TS</given-names></name><name name-style="western"><surname>Lumyong</surname><given-names>S</given-names></name><name name-style="western"><surname>Jones</surname><given-names>EBG</given-names></name><name name-style="western"><surname>Chomnunti</surname><given-names>P</given-names></name><name name-style="western"><surname>Gentekaki</surname><given-names>E</given-names></name><name name-style="western"><surname>Bungartz</surname><given-names>F</given-names></name><name name-style="western"><surname>Zeng</surname><given-names>XY</given-names></name><name name-style="western"><surname>Fryar</surname><given-names>S</given-names></name><name name-style="western"><surname>Tkalčec</surname><given-names>Z</given-names></name><name name-style="western"><surname>Liang</surname><given-names>J</given-names></name><name name-style="western"><surname>Li</surname><given-names>GS</given-names></name><name name-style="western"><surname>Wen</surname><given-names>TC</given-names></name><name name-style="western"><surname>Singh</surname><given-names>PN</given-names></name><name name-style="western"><surname>Gafforov</surname><given-names>Y</given-names></name><name name-style="western"><surname>Promputtha</surname><given-names>I</given-names></name><name name-style="western"><surname>Yasanthika</surname><given-names>E</given-names></name><name name-style="western"><surname>Goonasekara</surname><given-names>ID</given-names></name><name name-style="western"><surname>Zhao</surname><given-names>RL</given-names></name><name name-style="western"><surname>Zhao</surname><given-names>Q</given-names></name><name name-style="western"><surname>Kirk</surname><given-names>PM</given-names></name><name name-style="western"><surname>Liu</surname><given-names>JK</given-names></name><name name-style="western"><surname>Yan</surname><given-names>JY</given-names></name><name name-style="western"><surname>Mortimer</surname><given-names>PE</given-names></name><name name-style="western"><surname>Xu</surname><given-names>JC</given-names></name></person-group> (<year>2019</year>) <article-title>Fungal diversity notes 1036–1150: taxonomic and phylogenetic contributions on genera and species of fungal taxa.</article-title><source>Fungal Diversity</source><volume>96</volume>: <fpage>1</fpage>–<lpage>242</lpage>. <ext-link xlink:type="simple" ext-link-type="doi" xlink:href="10.1007/s13225-019-00429-2">https://doi.org/10.1007/s13225-019-00429-2</ext-link></mixed-citation></ref><ref id="B48"><mixed-citation xmlns:xlink="http://www.w3.org/1999/xlink" xlink:type="simple"><person-group><name name-style="western"><surname>Tibpromma</surname><given-names>S</given-names></name><name name-style="western"><surname>Hyde</surname><given-names>KD</given-names></name><name name-style="western"><surname>McKenzie</surname><given-names>EHC</given-names></name><name name-style="western"><surname>Bhat</surname><given-names>DJ</given-names></name><name name-style="western"><surname>Phillips</surname><given-names>AJL</given-names></name><name name-style="western"><surname>Wanasinghe</surname><given-names>DN</given-names></name><name name-style="western"><surname>Samarakoon</surname><given-names>MC</given-names></name><name name-style="western"><surname>Jayawardena</surname><given-names>RS</given-names></name><name name-style="western"><surname>Dissanayake</surname><given-names>AJ</given-names></name><name name-style="western"><surname>Tennakoon</surname><given-names>DS</given-names></name><name name-style="western"><surname>Doilom</surname><given-names>M</given-names></name><name name-style="western"><surname>Phookamsak</surname><given-names>R</given-names></name><name name-style="western"><surname>Tang</surname><given-names>AMC</given-names></name><name name-style="western"><surname>Xu</surname><given-names>JC</given-names></name><name name-style="western"><surname>Mortimer</surname><given-names>PE</given-names></name><name name-style="western"><surname>Promputtha</surname><given-names>I</given-names></name><name name-style="western"><surname>Maharachchikumbura</surname><given-names>SSN</given-names></name><name name-style="western"><surname>Khan</surname><given-names>S</given-names></name><name name-style="western"><surname>Karunarathna</surname><given-names>SC</given-names></name></person-group> (<year>2018</year>) <article-title>Fungal diversity notes 840–928: micro-fungi associated with <tp:taxon-name><tp:taxon-name-part taxon-name-part-type="family">Pandanaceae</tp:taxon-name-part></tp:taxon-name>.</article-title><source>Fungal Diversity</source><volume>93</volume>: <fpage>1</fpage>–<lpage>160</lpage>. <ext-link xlink:type="simple" ext-link-type="doi" xlink:href="10.1007/s13225-018-0408-6">https://doi.org/10.1007/s13225-018-0408-6</ext-link></mixed-citation></ref><ref id="B20"><mixed-citation xmlns:xlink="http://www.w3.org/1999/xlink" xlink:type="simple"><person-group><name name-style="western"><surname>Koukol</surname><given-names>O</given-names></name><name name-style="western"><surname>Delgado</surname><given-names>G</given-names></name><name name-style="western"><surname>Hofmann</surname><given-names>TA</given-names></name><name name-style="western"><surname>Piepenbring</surname><given-names>M</given-names></name></person-group> (<year>2018</year>) <article-title>Panama, a hot spot for <italic><tp:taxon-name><tp:taxon-name-part taxon-name-part-type="genus">Hermatomyces</tp:taxon-name-part></tp:taxon-name></italic> (<tp:taxon-name><tp:taxon-name-part taxon-name-part-type="family">Hermatomycetaceae</tp:taxon-name-part></tp:taxon-name>, <tp:taxon-name><tp:taxon-name-part taxon-name-part-type="order">Pleosporales</tp:taxon-name-part></tp:taxon-name>) with five new species, and a critical synopsis of the genus.</article-title><source>International Mycological Association</source><volume>9</volume>: <fpage>107</fpage>–<lpage>141</lpage>. <ext-link xlink:type="simple" ext-link-type="doi" xlink:href="10.5598/imafungus.2018.09.01.08">https://doi.org/10.5598/imafungus.2018.09.01.08</ext-link></mixed-citation></ref><ref id="B47"><mixed-citation xmlns:xlink="http://www.w3.org/1999/xlink" xlink:type="simple"><person-group><name name-style="western"><surname>Tibpromma</surname><given-names>S</given-names></name><name name-style="western"><surname>Hyde</surname><given-names>KD</given-names></name><name name-style="western"><surname>Jeewon</surname><given-names>R</given-names></name><name name-style="western"><surname>Maharachchikumbura</surname><given-names>SSN</given-names></name><name name-style="western"><surname>Liu</surname><given-names>JK</given-names></name><name name-style="western"><surname>Bhat</surname><given-names>DJ</given-names></name><name name-style="western"><surname>Jones</surname><given-names>EBG</given-names></name><name name-style="western"><surname>McKenzie</surname><given-names>EHC</given-names></name><name name-style="western"><surname>Camporesi</surname><given-names>E</given-names></name><name name-style="western"><surname>Bulgakov</surname><given-names>TS</given-names></name><name name-style="western"><surname>Doilom</surname><given-names>M</given-names></name><name name-style="western"><surname>Santiago</surname><given-names>A</given-names></name><name name-style="western"><surname>Das</surname><given-names>K</given-names></name><name name-style="western"><surname>Manimohan</surname><given-names>P</given-names></name><name name-style="western"><surname>Gibertoni</surname><given-names>TB</given-names></name><name name-style="western"><surname>Lim</surname><given-names>YW</given-names></name><name name-style="western"><surname>Ekanayaka</surname><given-names>AH</given-names></name><name name-style="western"><surname>Thongbai</surname><given-names>B</given-names></name><name name-style="western"><surname>Lee</surname><given-names>HB</given-names></name><name name-style="western"><surname>Yang</surname><given-names>JB</given-names></name><name name-style="western"><surname>Kirk</surname><given-names>PM</given-names></name><name name-style="western"><surname>Sysouphanthong</surname><given-names>P</given-names></name><name name-style="western"><surname>Singh</surname><given-names>SK</given-names></name><name name-style="western"><surname>Boonmee</surname><given-names>S</given-names></name><name name-style="western"><surname>Dong</surname><given-names>W</given-names></name><name name-style="western"><surname>Raj</surname><given-names>KNA</given-names></name><name name-style="western"><surname>Latha</surname><given-names>KPD</given-names></name><name name-style="western"><surname>Phookamsak</surname><given-names>R</given-names></name><name name-style="western"><surname>Phukhamsakda</surname><given-names>C</given-names></name><name name-style="western"><surname>Konta</surname><given-names>S</given-names></name><name name-style="western"><surname>Jayasiri</surname><given-names>SC</given-names></name><name name-style="western"><surname>Norphanphoun</surname><given-names>C</given-names></name><name name-style="western"><surname>Tennakoon</surname><given-names>DS</given-names></name><name name-style="western"><surname>Li</surname><given-names>JF</given-names></name><name name-style="western"><surname>Dayarathne</surname><given-names>MC</given-names></name><name name-style="western"><surname>Perera</surname><given-names>RH</given-names></name><name name-style="western"><surname>Xiao</surname><given-names>YP</given-names></name><name name-style="western"><surname>Wanasinghe</surname><given-names>DN</given-names></name><name name-style="western"><surname>Senanayake</surname><given-names>IC</given-names></name><name name-style="western"><surname>Goonasekara</surname><given-names>ID</given-names></name><name name-style="western"><surname>de Silva</surname><given-names>NI</given-names></name><name name-style="western"><surname>Mapook</surname><given-names>A</given-names></name><name name-style="western"><surname>Jayawardena</surname><given-names>RS</given-names></name><name name-style="western"><surname>Dissanayake</surname><given-names>AJ</given-names></name><name name-style="western"><surname>Manawasinghe</surname><given-names>IS</given-names></name><name name-style="western"><surname>Chethana</surname><given-names>KWT</given-names></name><name name-style="western"><surname>Luo</surname><given-names>ZL</given-names></name><name name-style="western"><surname>Hapuarachchi</surname><given-names>KK</given-names></name><name name-style="western"><surname>Baghela</surname><given-names>A</given-names></name><name name-style="western"><surname>Soares</surname><given-names>AM</given-names></name><name name-style="western"><surname>Vizzini</surname><given-names>A</given-names></name><name name-style="western"><surname>Meiras-Ottoni</surname><given-names>A</given-names></name><name name-style="western"><surname>Mesic</surname><given-names>A</given-names></name><name name-style="western"><surname>Dutta</surname><given-names>AK</given-names></name><name name-style="western"><surname>de Souza</surname><given-names>CAF</given-names></name><name name-style="western"><surname>Richter</surname><given-names>C</given-names></name><name name-style="western"><surname>Lin</surname><given-names>CG</given-names></name><name name-style="western"><surname>Chakrabarty</surname><given-names>D</given-names></name><name name-style="western"><surname>Daranagama</surname><given-names>DA</given-names></name><name name-style="western"><surname>Lima</surname><given-names>DX</given-names></name><name name-style="western"><surname>Chakraborty</surname><given-names>D</given-names></name><name name-style="western"><surname>Ercole</surname><given-names>E</given-names></name><name name-style="western"><surname>Wu</surname><given-names>F</given-names></name><name name-style="western"><surname>Simonini</surname><given-names>G</given-names></name><name name-style="western"><surname>Vasquez</surname><given-names>G</given-names></name><name name-style="western"><surname>da Silva</surname><given-names>GA</given-names></name><name name-style="western"><surname>Plautz</surname><given-names>HL</given-names></name><name name-style="western"><surname>Ariyawansa</surname><given-names>HA</given-names></name><name name-style="western"><surname>Lee</surname><given-names>H</given-names></name><name name-style="western"><surname>Kusan</surname><given-names>I</given-names></name><name name-style="western"><surname>Song</surname><given-names>J</given-names></name><name name-style="western"><surname>Sun</surname><given-names>J</given-names></name><name name-style="western"><surname>Karmakar</surname><given-names>J</given-names></name><name name-style="western"><surname>Hu</surname><given-names>K</given-names></name><name name-style="western"><surname>Semwal</surname><given-names>KC</given-names></name><name name-style="western"><surname>Thambugala</surname><given-names>KM</given-names></name><name name-style="western"><surname>Voigt</surname><given-names>K</given-names></name><name name-style="western"><surname>Acharya</surname><given-names>K</given-names></name><name name-style="western"><surname>Rajeshkumar</surname><given-names>KC</given-names></name><name name-style="western"><surname>Ryvarden</surname><given-names>L</given-names></name><name name-style="western"><surname>Jadan</surname><given-names>M</given-names></name><name name-style="western"><surname>Hosen</surname><given-names>MI</given-names></name><name name-style="western"><surname>MiksiK</surname><given-names>M</given-names></name><name name-style="western"><surname>Samarakoon</surname><given-names>MC</given-names></name><name name-style="western"><surname>Wijayawardene</surname><given-names>NN</given-names></name><name name-style="western"><surname>Kim</surname><given-names>NK</given-names></name><name name-style="western"><surname>Matocec</surname><given-names>N</given-names></name><name name-style="western"><surname>Singh</surname><given-names>PN</given-names></name><name name-style="western"><surname>Tian</surname><given-names>Q</given-names></name><name name-style="western"><surname>Bhatt</surname><given-names>RP</given-names></name><name name-style="western"><surname>de Oliveira</surname><given-names>RJV</given-names></name><name name-style="western"><surname>Tulloss</surname><given-names>RE</given-names></name><name name-style="western"><surname>Aamir</surname><given-names>S</given-names></name><name name-style="western"><surname>Kaewchai</surname><given-names>S</given-names></name><name name-style="western"><surname>Marathe</surname><given-names>SD</given-names></name><name name-style="western"><surname>Khan</surname><given-names>S</given-names></name><name name-style="western"><surname>Hongsanan</surname><given-names>S</given-names></name><name name-style="western"><surname>Adhikari</surname><given-names>S</given-names></name><name name-style="western"><surname>Mehmood</surname><given-names>T</given-names></name><name name-style="western"><surname>Bandyopadhyay</surname><given-names>TK</given-names></name><name name-style="western"><surname>Svetasheva</surname><given-names>TY</given-names></name><name name-style="western"><surname>Nguyen</surname><given-names>TTT</given-names></name><name name-style="western"><surname>Antonin</surname><given-names>V</given-names></name><name name-style="western"><surname>Li</surname><given-names>WJ</given-names></name><name name-style="western"><surname>Wang</surname><given-names>Y</given-names></name><name name-style="western"><surname>Indoliya</surname><given-names>Y</given-names></name><name name-style="western"><surname>Tkalcec</surname><given-names>Z</given-names></name><name name-style="western"><surname>Elgorban</surname><given-names>AM</given-names></name><name name-style="western"><surname>Bahkali</surname><given-names>AH</given-names></name><name name-style="western"><surname>Tang</surname><given-names>AMC</given-names></name><name name-style="western"><surname>Su</surname><given-names>HY</given-names></name><name name-style="western"><surname>Zhang</surname><given-names>H</given-names></name><name name-style="western"><surname>Promputtha</surname><given-names>I</given-names></name><name name-style="western"><surname>Luangsa-Ard</surname><given-names>J</given-names></name><name name-style="western"><surname>Xu</surname><given-names>JC</given-names></name><name name-style="western"><surname>Yan</surname><given-names>JY</given-names></name><name name-style="western"><surname>Ji-Chuan</surname><given-names>K</given-names></name><name name-style="western"><surname>Stadler</surname><given-names>M</given-names></name><name name-style="western"><surname>Mortimer</surname><given-names>PE</given-names></name><name name-style="western"><surname>Chomnunti</surname><given-names>P</given-names></name><name name-style="western"><surname>Zhao</surname><given-names>Q</given-names></name><name name-style="western"><surname>Phillips</surname><given-names>AJL</given-names></name><name name-style="western"><surname>Nontachaiyapoom</surname><given-names>S</given-names></name><name name-style="western"><surname>Wen</surname><given-names>TC</given-names></name><name name-style="western"><surname>Karunarathna</surname><given-names>SC</given-names></name></person-group> (<year>2017</year>) <article-title>Fungal diversity notes 491–602: taxonomic and phylogenetic contributions to fungal taxa.</article-title><source>Fungal Diversity</source><volume>83</volume>: <fpage>1</fpage>–<lpage>261</lpage>. <ext-link xlink:type="simple" ext-link-type="doi" xlink:href="10.1007/s13225-017-0378-0">https://doi.org/10.1007/s13225-017-0378-0</ext-link></mixed-citation></ref><ref id="B34"><mixed-citation xmlns:xlink="http://www.w3.org/1999/xlink" xlink:type="simple"><person-group><name name-style="western"><surname>Phukhamsakda</surname><given-names>C</given-names></name><name name-style="western"><surname>McKenzie</surname><given-names>EHC</given-names></name><name name-style="western"><surname>Phillips</surname><given-names>AJL</given-names></name><name name-style="western"><surname>Jones</surname><given-names>EBG</given-names></name><name name-style="western"><surname>Bhat</surname><given-names>DJ</given-names></name><name name-style="western"><surname>Marc</surname><given-names>S</given-names></name><name name-style="western"><surname>Bhunjun</surname><given-names>CS</given-names></name><name name-style="western"><surname>Wanasinghe</surname><given-names>DN</given-names></name><name name-style="western"><surname>Thongbai</surname><given-names>B</given-names></name><name name-style="western"><surname>Camporesi</surname><given-names>E</given-names></name><name name-style="western"><surname>Ertz</surname><given-names>D</given-names></name><name name-style="western"><surname>Jayawardena</surname><given-names>RS</given-names></name><name name-style="western"><surname>Perera</surname><given-names>RH</given-names></name><name name-style="western"><surname>Ekanayake</surname><given-names>AH</given-names></name><name name-style="western"><surname>Tibpromma</surname><given-names>S</given-names></name><name name-style="western"><surname>Doilom</surname><given-names>M</given-names></name><name name-style="western"><surname>Xu</surname><given-names>JC</given-names></name><name name-style="western"><surname>Hyde</surname><given-names>KD</given-names></name></person-group> (<year>2020</year>) <article-title>Microfungi associated with <italic><tp:taxon-name><tp:taxon-name-part taxon-name-part-type="genus">Clematis</tp:taxon-name-part></tp:taxon-name></italic> (<tp:taxon-name><tp:taxon-name-part taxon-name-part-type="family">Ranunculaceae</tp:taxon-name-part></tp:taxon-name>) with an integrated approach to delimiting species boundaries.</article-title><source>Fungal Diversity</source><volume>102</volume>: <fpage>1</fpage>–<lpage>203</lpage>. <ext-link xlink:type="simple" ext-link-type="doi" xlink:href="10.1007/s13225-020-00448-4">https://doi.org/10.1007/s13225-020-00448-4</ext-link></mixed-citation></ref><ref id="B37"><mixed-citation xmlns:xlink="http://www.w3.org/1999/xlink" xlink:type="simple"><person-group><name name-style="western"><surname>Rao</surname><given-names>V</given-names></name><name name-style="western"><surname>de Hoog</surname><given-names>GS</given-names></name></person-group> (<year>1986</year>) <article-title>New or critical hyphomycetes from India.</article-title><source>Studies in Mycology</source><volume>28</volume>: <fpage>1</fpage>–<lpage>84</lpage>.</mixed-citation></ref><ref id="B33"><mixed-citation xmlns:xlink="http://www.w3.org/1999/xlink" xlink:type="simple"><person-group><name name-style="western"><surname>Prasher</surname><given-names>IB</given-names></name><name name-style="western"><surname>Prasher</surname><given-names>S</given-names></name></person-group> (<year>2014</year>) <article-title><italic><tp:taxon-name><tp:taxon-name-part taxon-name-part-type="genus">Hermatomyces</tp:taxon-name-part><tp:taxon-name-part taxon-name-part-type="species">indicus</tp:taxon-name-part></tp:taxon-name></italic> sp. nov. (<tp:taxon-name><tp:taxon-name-part taxon-name-part-type="above-genus">Hyphomycetes</tp:taxon-name-part></tp:taxon-name>) from India.</article-title><source>Nova Hedwigia</source><volume>99</volume>: <fpage>551</fpage>–<lpage>556</lpage>. <ext-link xlink:type="simple" ext-link-type="doi" xlink:href="10.1127/0029-5035/2014/0177">https://doi.org/10.1127/0029-5035/2014/0177</ext-link></mixed-citation></ref><ref id="B9"><mixed-citation xmlns:xlink="http://www.w3.org/1999/xlink" xlink:type="simple"><person-group><name name-style="western"><surname>Hashimoto</surname><given-names>A</given-names></name><name name-style="western"><surname>Matsumura</surname><given-names>M</given-names></name><name name-style="western"><surname>Hirayama</surname><given-names>K</given-names></name><name name-style="western"><surname>Tanaka</surname><given-names>K</given-names></name></person-group> (<year>2017</year>) <article-title>Revision of <tp:taxon-name><tp:taxon-name-part taxon-name-part-type="family">Lophiotremataceae</tp:taxon-name-part></tp:taxon-name> (<tp:taxon-name><tp:taxon-name-part taxon-name-part-type="order">Pleosporales</tp:taxon-name-part></tp:taxon-name>, <tp:taxon-name><tp:taxon-name-part taxon-name-part-type="class">Dothideomycetes</tp:taxon-name-part></tp:taxon-name>): <tp:taxon-name><tp:taxon-name-part taxon-name-part-type="family">Aquasubmersaceae</tp:taxon-name-part></tp:taxon-name>, <tp:taxon-name><tp:taxon-name-part taxon-name-part-type="family">Cryptocoryneaceae</tp:taxon-name-part></tp:taxon-name>, and <tp:taxon-name><tp:taxon-name-part taxon-name-part-type="family">Hermatomycetaceae</tp:taxon-name-part></tp:taxon-name> fam. nov.</article-title><source>Persoonia</source><volume>39</volume>: <fpage>51</fpage>–<lpage>73</lpage>. <ext-link xlink:type="simple" ext-link-type="doi" xlink:href="10.3767/persoonia.2017.39.03">https://doi.org/10.3767/persoonia.2017.39.03</ext-link></mixed-citation></ref><ref id="B46"><mixed-citation xmlns:xlink="http://www.w3.org/1999/xlink" xlink:type="simple"><person-group><name name-style="western"><surname>Tibpromma</surname><given-names>S</given-names></name><name name-style="western"><surname>Bhat</surname><given-names>DJ</given-names></name><name name-style="western"><surname>Doilom</surname><given-names>M</given-names></name><name name-style="western"><surname>Lumyong</surname><given-names>S</given-names></name><name name-style="western"><surname>Nontachaiyapoom</surname><given-names>S</given-names></name><name name-style="western"><surname>Yang</surname><given-names>JB</given-names></name><name name-style="western"><surname>Hyde</surname><given-names>KD</given-names></name></person-group> (<year>2016</year>) <article-title>Three new <italic><tp:taxon-name><tp:taxon-name-part taxon-name-part-type="genus">Hermatomyces</tp:taxon-name-part></tp:taxon-name></italic> species (<tp:taxon-name><tp:taxon-name-part taxon-name-part-type="family">Lophiotremataceae</tp:taxon-name-part></tp:taxon-name>) on <italic><tp:taxon-name><tp:taxon-name-part taxon-name-part-type="genus">Pandanus</tp:taxon-name-part><tp:taxon-name-part taxon-name-part-type="species">odorifer</tp:taxon-name-part></tp:taxon-name></italic> from Southern Thailand.</article-title><source>Phytotaxa</source><volume>275</volume>: <fpage>127</fpage>–<lpage>139</lpage>. <ext-link xlink:type="simple" ext-link-type="doi" xlink:href="10.11646/phytotaxa.275.2.4">https://doi.org/10.11646/phytotaxa.275.2.4</ext-link></mixed-citation></ref><ref id="B13"><mixed-citation xmlns:xlink="http://www.w3.org/1999/xlink" xlink:type="simple"><person-group><name name-style="western"><surname>Hyde</surname><given-names>KD</given-names></name><name name-style="western"><surname>Norphanphoun</surname><given-names>C</given-names></name><name name-style="western"><surname>Abreu</surname><given-names>VP</given-names></name><name name-style="western"><surname>Bazzicalupo</surname><given-names>A</given-names></name><name name-style="western"><surname>Chethana</surname><given-names>KWT</given-names></name><name name-style="western"><surname>Clericuzio</surname><given-names>M</given-names></name><name name-style="western"><surname>Dayarathne</surname><given-names>MC</given-names></name><name name-style="western"><surname>Dissanayake</surname><given-names>AJ</given-names></name><name name-style="western"><surname>Ekanayaka</surname><given-names>AH</given-names></name><name name-style="western"><surname>He</surname><given-names>MQ</given-names></name><name name-style="western"><surname>Hongsanan</surname><given-names>S</given-names></name><name name-style="western"><surname>Huang</surname><given-names>SK</given-names></name><name name-style="western"><surname>Jayasiri</surname><given-names>SC</given-names></name><name name-style="western"><surname>Jayawardena</surname><given-names>RS</given-names></name><name name-style="western"><surname>Karunarathna</surname><given-names>A</given-names></name><name name-style="western"><surname>Konta</surname><given-names>S</given-names></name><name name-style="western"><surname>Kusan</surname><given-names>I</given-names></name><name name-style="western"><surname>Lee</surname><given-names>H</given-names></name><name name-style="western"><surname>Li</surname><given-names>J</given-names></name><name name-style="western"><surname>Lin</surname><given-names>CG</given-names></name><name name-style="western"><surname>Liu</surname><given-names>NG</given-names></name><name name-style="western"><surname>Lu</surname><given-names>YZ</given-names></name><name name-style="western"><surname>Luo</surname><given-names>ZL</given-names></name><name name-style="western"><surname>Manawasinghe</surname><given-names>IS</given-names></name><name name-style="western"><surname>Mapook</surname><given-names>A</given-names></name><name name-style="western"><surname>Perera</surname><given-names>RH</given-names></name><name name-style="western"><surname>Phookamsak</surname><given-names>R</given-names></name><name name-style="western"><surname>Phukhamsakda</surname><given-names>C</given-names></name><name name-style="western"><surname>Siedlecki</surname><given-names>I</given-names></name><name name-style="western"><surname>Soares</surname><given-names>AM</given-names></name><name name-style="western"><surname>Tennakoon</surname><given-names>DS</given-names></name><name name-style="western"><surname>Tian</surname><given-names>Q</given-names></name><name name-style="western"><surname>Tibpromma</surname><given-names>S</given-names></name><name name-style="western"><surname>Wanasinghe</surname><given-names>DN</given-names></name><name name-style="western"><surname>Xiao</surname><given-names>YP</given-names></name><name name-style="western"><surname>Yang</surname><given-names>J</given-names></name><name name-style="western"><surname>Zeng</surname><given-names>XY</given-names></name><name name-style="western"><surname>Abdel-Aziz</surname><given-names>FA</given-names></name><name name-style="western"><surname>Li</surname><given-names>WJ</given-names></name><name name-style="western"><surname>Senanayake</surname><given-names>IC</given-names></name><name name-style="western"><surname>Shang</surname><given-names>QJ</given-names></name><name name-style="western"><surname>Daranagama</surname><given-names>DA</given-names></name><name name-style="western"><surname>de Silva</surname><given-names>NI</given-names></name><name name-style="western"><surname>Thambugala</surname><given-names>KM</given-names></name><name name-style="western"><surname>Abdel-Wahab</surname><given-names>MA</given-names></name><name name-style="western"><surname>Bahkali</surname><given-names>AH</given-names></name><name name-style="western"><surname>Berbee</surname><given-names>ML</given-names></name><name name-style="western"><surname>Boonmee</surname><given-names>S</given-names></name><name name-style="western"><surname>Bhat</surname><given-names>DJ</given-names></name><name name-style="western"><surname>Bulgakov</surname><given-names>TS</given-names></name><name name-style="western"><surname>Buyck</surname><given-names>B</given-names></name><name name-style="western"><surname>Camporesi</surname><given-names>E</given-names></name><name name-style="western"><surname>Castañeda-Ruiz</surname><given-names>RF</given-names></name><name name-style="western"><surname>Chomnunti</surname><given-names>P</given-names></name><name name-style="western"><surname>Doilom</surname><given-names>M</given-names></name><name name-style="western"><surname>Dovana</surname><given-names>F</given-names></name><name name-style="western"><surname>Gibertoni</surname><given-names>TB</given-names></name><name name-style="western"><surname>Jadan</surname><given-names>M</given-names></name><name name-style="western"><surname>Jeewon</surname><given-names>R</given-names></name><name name-style="western"><surname>Jones</surname><given-names>EBG</given-names></name><name name-style="western"><surname>Kang</surname><given-names>JC</given-names></name><name name-style="western"><surname>Karunarathna</surname><given-names>SC</given-names></name><name name-style="western"><surname>Lim</surname><given-names>YW</given-names></name><name name-style="western"><surname>Liu</surname><given-names>JK</given-names></name><name name-style="western"><surname>Liu</surname><given-names>ZY</given-names></name><name name-style="western"><surname>Plautz</surname><given-names>Jr HL</given-names></name><name name-style="western"><surname>Lumyong</surname><given-names>S</given-names></name><name name-style="western"><surname>Maharachchikumbura</surname><given-names>SSN</given-names></name><name name-style="western"><surname>Matočec</surname><given-names>N</given-names></name><name name-style="western"><surname>McKenzie</surname><given-names>EHC</given-names></name><name name-style="western"><surname>Mešic</surname><given-names>A</given-names></name><name name-style="western"><surname>Miller</surname><given-names>D</given-names></name><name name-style="western"><surname>Pawlowska</surname><given-names>J</given-names></name><name name-style="western"><surname>Pereira</surname><given-names>OL</given-names></name><name name-style="western"><surname>Promputtha</surname><given-names>I</given-names></name><name name-style="western"><surname>Romero</surname><given-names>AI</given-names></name><name name-style="western"><surname>Ryvarden</surname><given-names>L</given-names></name><name name-style="western"><surname>Su</surname><given-names>HY</given-names></name><name name-style="western"><surname>Suetrong</surname><given-names>S</given-names></name><name name-style="western"><surname>Tkalčec</surname><given-names>Z</given-names></name><name name-style="western"><surname>Vizzini</surname><given-names>A</given-names></name><name name-style="western"><surname>Wen</surname><given-names>TC</given-names></name><name name-style="western"><surname>Wisitrassameewong</surname><given-names>K</given-names></name><name name-style="western"><surname>Wrzosek</surname><given-names>M</given-names></name><name name-style="western"><surname>Xu</surname><given-names>JC</given-names></name><name name-style="western"><surname>Zhao</surname><given-names>Q</given-names></name><name name-style="western"><surname>Zhao</surname><given-names>RL</given-names></name><name name-style="western"><surname>Mortimer</surname><given-names>PE</given-names></name></person-group> (<year>2017</year>) <article-title>Fungal diversity notes 603–708: taxonomic and phylogenetic notes on genera and species.</article-title><source>Fungal Diversity</source><volume>87</volume>: <fpage>1</fpage>–<lpage>235</lpage>. <ext-link xlink:type="simple" ext-link-type="doi" xlink:href="10.1007/s13225-017-0391-3">https://doi.org/10.1007/s13225-017-0391-3</ext-link></mixed-citation></ref><ref id="B12"><mixed-citation xmlns:xlink="http://www.w3.org/1999/xlink" xlink:type="simple"><person-group><name name-style="western"><surname>Hyde</surname><given-names>KD</given-names></name><name name-style="western"><surname>Hongsanan</surname><given-names>S</given-names></name><name name-style="western"><surname>Jeewon</surname><given-names>R</given-names></name><name name-style="western"><surname>Bhat</surname><given-names>DJ</given-names></name><name name-style="western"><surname>McKenzie</surname><given-names>EHC</given-names></name><name name-style="western"><surname>Jones</surname><given-names>EBG</given-names></name><name name-style="western"><surname>Phookamsak</surname><given-names>R</given-names></name><name name-style="western"><surname>Ariyawansa</surname><given-names>HA</given-names></name><name name-style="western"><surname>Boonmee</surname><given-names>S</given-names></name><name name-style="western"><surname>Zhao</surname><given-names>Q</given-names></name><name name-style="western"><surname>Abdel-Aziz</surname><given-names>FA</given-names></name><name name-style="western"><surname>Abdel–Wahab</surname><given-names>MA</given-names></name><name name-style="western"><surname>Banmai</surname><given-names>S</given-names></name><name name-style="western"><surname>Chomnunti</surname><given-names>P</given-names></name><name name-style="western"><surname>Cui</surname><given-names>BK</given-names></name><name name-style="western"><surname>Daranagama</surname><given-names>DA</given-names></name><name name-style="western"><surname>Das</surname><given-names>K</given-names></name><name name-style="western"><surname>Dayarathne</surname><given-names>MC</given-names></name><name name-style="western"><surname>de Silva</surname><given-names>NI</given-names></name><name name-style="western"><surname>Dissanayake</surname><given-names>AJ</given-names></name><name name-style="western"><surname>Doilom</surname><given-names>M</given-names></name><name name-style="western"><surname>Ekanayaka</surname><given-names>AH</given-names></name><name name-style="western"><surname>Gibertoni</surname><given-names>TB</given-names></name><name name-style="western"><surname>Góes-Neto</surname><given-names>A</given-names></name><name name-style="western"><surname>Huang</surname><given-names>SK</given-names></name><name name-style="western"><surname>Jayasiri</surname><given-names>SC</given-names></name><name name-style="western"><surname>Jayawardena</surname><given-names>RS</given-names></name><name name-style="western"><surname>Konta</surname><given-names>S</given-names></name><name name-style="western"><surname>Lee</surname><given-names>HB</given-names></name><name name-style="western"><surname>Li</surname><given-names>WJ</given-names></name><name name-style="western"><surname>Lin</surname><given-names>CG</given-names></name><name name-style="western"><surname>Liu</surname><given-names>JK</given-names></name><name name-style="western"><surname>Lu</surname><given-names>YZ</given-names></name><name name-style="western"><surname>Luo</surname><given-names>ZL</given-names></name><name name-style="western"><surname>Manawasinghe</surname><given-names>IS</given-names></name><name name-style="western"><surname>Manimohan</surname><given-names>P</given-names></name><name name-style="western"><surname>Mapook</surname><given-names>A</given-names></name><name name-style="western"><surname>Niskanen</surname><given-names>T</given-names></name><name name-style="western"><surname>Norphanphoun</surname><given-names>C</given-names></name><name name-style="western"><surname>Papizadeh</surname><given-names>M</given-names></name><name name-style="western"><surname>Perera</surname><given-names>RH</given-names></name><name name-style="western"><surname>Phukhamsakda</surname><given-names>C</given-names></name><name name-style="western"><surname>Richter</surname><given-names>C</given-names></name><name name-style="western"><surname>de Azevedo Santiago</surname><given-names>ALCM</given-names></name><name name-style="western"><surname>Drechsler-Santos</surname><given-names>ER</given-names></name><name name-style="western"><surname>Senanayake</surname><given-names>IC</given-names></name><name name-style="western"><surname>Tanaka</surname><given-names>K</given-names></name></person-group> (<year>2016</year>) <article-title>Fungal diversity notes 367–490: taxonomic and phylogenetic contributions to fungal taxa.</article-title><source>Fungal Diversity</source><volume>80</volume>: <fpage>1</fpage>–<lpage>270</lpage>. <ext-link xlink:type="simple" ext-link-type="doi" xlink:href="10.1007/s13225-016-0373-x">https://doi.org/10.1007/s13225-016-0373-x</ext-link></mixed-citation></ref><ref id="B4"><mixed-citation xmlns:xlink="http://www.w3.org/1999/xlink" xlink:type="simple"><person-group><name name-style="western"><surname>Doilom</surname><given-names>M</given-names></name><name name-style="western"><surname>Dissanayake</surname><given-names>AJ</given-names></name><name name-style="western"><surname>Wanasinghe</surname><given-names>DN</given-names></name><name name-style="western"><surname>Boonmee</surname><given-names>S</given-names></name><name name-style="western"><surname>Liu</surname><given-names>JK</given-names></name><name name-style="western"><surname>Bhat</surname><given-names>DJ</given-names></name><name name-style="western"><surname>Taylor</surname><given-names>JE</given-names></name><name name-style="western"><surname>Bahkali</surname><given-names>AH</given-names></name><name name-style="western"><surname>McKenzie</surname><given-names>EHC</given-names></name><name name-style="western"><surname>Hyde</surname><given-names>KD</given-names></name></person-group> (<year>2017</year>) <article-title>Microfungi on <italic><tp:taxon-name><tp:taxon-name-part taxon-name-part-type="genus">Tectona</tp:taxon-name-part><tp:taxon-name-part taxon-name-part-type="species">grandis</tp:taxon-name-part></tp:taxon-name></italic> (teak) in Northern Thailand.</article-title><source>Fungal Diversity</source><volume>82</volume>: <fpage>107</fpage>–<lpage>182</lpage>. <ext-link xlink:type="simple" ext-link-type="doi" xlink:href="10.1007/s13225-016-0368-7">https://doi.org/10.1007/s13225-016-0368-7</ext-link></mixed-citation></ref><ref id="B29"><mixed-citation xmlns:xlink="http://www.w3.org/1999/xlink" xlink:type="simple"><person-group><name name-style="western"><surname>Nuankaew</surname><given-names>S</given-names></name><name name-style="western"><surname>Suetrong</surname><given-names>S</given-names></name><name name-style="western"><surname>Wutikhun</surname><given-names>T</given-names></name><name name-style="western"><surname>Pinruan</surname><given-names>U</given-names></name></person-group> (<year>2019</year>) <article-title><italic><tp:taxon-name><tp:taxon-name-part taxon-name-part-type="genus">Hermatomyces</tp:taxon-name-part><tp:taxon-name-part taxon-name-part-type="species">trangensis</tp:taxon-name-part></tp:taxon-name></italic> sp. nov., a new dematiaceous hyphomycete (<tp:taxon-name><tp:taxon-name-part taxon-name-part-type="family">Hermatomycetaceae</tp:taxon-name-part></tp:taxon-name>, <tp:taxon-name><tp:taxon-name-part taxon-name-part-type="order">Pleosporales</tp:taxon-name-part></tp:taxon-name>) on sugar palm in Thailand.</article-title><source>Phytotaxa</source><volume>391</volume>: <fpage>277</fpage>–<lpage>288</lpage>. <ext-link xlink:type="simple" ext-link-type="doi" xlink:href="10.11646/phytotaxa.391.5.1">https://doi.org/10.11646/phytotaxa.391.5.1</ext-link></mixed-citation></ref><ref id="B22"><mixed-citation xmlns:xlink="http://www.w3.org/1999/xlink" xlink:type="simple"><person-group><name name-style="western"><surname>Leão-Ferreira</surname><given-names>SM</given-names></name><name name-style="western"><surname>Gusmão</surname><given-names>LFP</given-names></name><name name-style="western"><surname>Castañeda</surname><given-names>RF</given-names></name></person-group> (<year>2013</year>) <article-title>Conidial fungi from the semi-arid Caatinga biome of Brazil. Three new species and new records.</article-title><source>Nova Hedwigia</source><volume>96</volume>: <fpage>479</fpage>–<lpage>494</lpage>. <ext-link xlink:type="simple" ext-link-type="doi" xlink:href="10.1127/0029-5035/2013/0084">https://doi.org/10.1127/0029-5035/2013/0084</ext-link></mixed-citation></ref></ref-list></tp:taxon-treatment>
