# Supplementary material for: Novel saprobic Hermatomyces species (Hermatomycetaceae, Pleosporales) from China (Yunnan Province) and Thailand
Source: MycoKeys. 2021 Aug 9;82:57–79. doi: 10.3897/mycokeys.82.67973 (PMC8367933; doi:10.3897/mycokeys.82.67973)
Supplement: XML Treatment for Hermatomyces jinghaensis [file mycokeys.82.67973-treatment2.xml]

<!DOCTYPE tp:taxon-treatment
  PUBLIC "-//TaxonX//DTD Taxonomic Treatment Publishing DTD v0 20100105//EN" "tax-treatment-NSO.dtd">
<tp:taxon-treatment xmlns:tp="http://www.plazi.org/taxpub"><tp:treatment-meta><kwd-group><label>Taxon classification</label><kwd><named-content xmlns:xlink="http://www.w3.org/1999/xlink" content-type="kingdom">Fungi</named-content></kwd><kwd><named-content xmlns:xlink="http://www.w3.org/1999/xlink" content-type="order">Pleosporales</named-content></kwd><kwd><named-content xmlns:xlink="http://www.w3.org/1999/xlink" content-type="family">Hermatomycetaceae</named-content></kwd></kwd-group><mixed-citation publication-type="journal"><person-group><name><surname>Ren</surname><given-names>Guang-Cong</given-names></name><name><surname>Wanasinghe</surname><given-names>Dhanushka N.</given-names></name><name><surname>Monkai</surname><given-names>Jutamart</given-names></name><name><surname>Mortimer</surname><given-names>Peter E.</given-names></name><name><surname>Hyde</surname><given-names>Kevin D.</given-names></name><name><surname>Xu</surname><given-names>Jian-Chu</given-names></name><name><surname>Pang</surname><given-names>Aimin</given-names></name><name><surname>Gui</surname><given-names>Heng</given-names></name></person-group><article-title>Novel saprobic <italic><tp:taxon-name><tp:taxon-name-part taxon-name-part-type="genus" reg="Hermatomyces">Hermatomyces</tp:taxon-name-part></tp:taxon-name></italic> species (<tp:taxon-name><tp:taxon-name-part taxon-name-part-type="family">Hermatomycetaceae</tp:taxon-name-part></tp:taxon-name>, <tp:taxon-name><tp:taxon-name-part taxon-name-part-type="order">Pleosporales</tp:taxon-name-part></tp:taxon-name>) from China (Yunnan Province) and Thailand</article-title><source>MycoKeys</source><day>09</day><month>8</month><year>2021</year><volume>82</volume><fpage>57</fpage><lpage>79</lpage><pub-id pub-id-type="doi">10.3897/mycokeys.82.67973</pub-id></mixed-citation></tp:treatment-meta><tp:nomenclature><tp:taxon-name>
              <object-id xmlns:xlink="http://www.w3.org/1999/xlink" content-type="arpha" xlink:type="simple">586F538B-54BB-5D95-A10A-50FE2A43AEE0</object-id>
              <tp:taxon-name-part taxon-name-part-type="genus" reg="Hermatomyces">Hermatomyces</tp:taxon-name-part>
              <tp:taxon-name-part taxon-name-part-type="species" reg="jinghaensis">jinghaensis</tp:taxon-name-part>
              <object-id xmlns:xlink="http://www.w3.org/1999/xlink" content-type="mycobank" xlink:type="simple">558165</object-id>
              <object-id xmlns:xlink="http://www.w3.org/1999/xlink" xlink:type="simple">Facesoffungi Number No: FoF09736</object-id>
            </tp:taxon-name><tp:taxon-authority>G.C. Ren &amp; K.D. Hyde</tp:taxon-authority><tp:taxon-status xmlns:xlink="http://www.w3.org/1999/xlink" xlink:type="simple">sp. nov.</tp:taxon-status><xref ref-type="fig" rid="F3">Figure 3</xref></tp:nomenclature><tp:treatment-sec sec-type="etymology" id="SECID0E5GAK"><title>Etymology.</title><p>The species epithet “<italic><tp:taxon-name><tp:taxon-name-part taxon-name-part-type="genus" reg="Hermatomyces"/><tp:taxon-name-part taxon-name-part-type="species" reg="jinghaensis">jinghaensis</tp:taxon-name-part></tp:taxon-name></italic>” refers to the location where the species was collected.</p></tp:treatment-sec><tp:treatment-sec sec-type="Holotype" id="SECID0EOHAK"><title>Holotype.</title><p>HKAS 112167.</p></tp:treatment-sec><tp:treatment-sec sec-type="description" id="SECID0ETHAK"><title>Description.</title><p><italic>Saprobic</italic> on unidentified woody litter. <bold>Sexual morph</bold> Undetermined. <bold>Asexual morph</bold><italic>Colonies</italic> on natural substrate forming sporodochial conidiomata, superficial, scattered, small groups, circular, sterile mycelial outer zone enclosing a black velvety margin, dense, thick, black sporulating center, shiny, glistening, circular or oval, conidia readily liberated when agitated. <italic>Mycelium</italic> superficial, branched, septate, hyaline to pale brown, 2–3 μm wide. <italic>Conidiophores</italic> 30–45 × 2–3 μm, mononematous, cylindrical, straight or flexuous, smooth, pale brown. <italic>Conidiogenous cells</italic> 4–6 × 2–3 μm, monoblastic, integrated, terminal, determinate, often arising directly on the superficial mycelium, cylindrical, ampulliform, hyaline to pale brown, smooth finely verruculose. <italic>Conidia</italic> dimorphic solitary, smooth-walled. <italic>Lenticular conidia</italic> 30–40 × 25–30 μm (x = 37 × 28 μm, n = 20), 21–25 μm thick, thick-walled, circular to oval in front view, smooth, solitary, muriform, central cells brown to dark brown, peripheral cells hyaline to subhyaline, forming a wide and distinct ring, sometimes slightly constricted at septa, obovoid or oblong in lateral view, central cells brown to dark brown, peripheral cells pale brown to brown. <italic>Cylindrical conidia</italic> 33–43 μm in length, 11–13 µm wide in broadest part of lower cells (x = 39 × 12 μm, n = 20), clavate or subcylindrical, straight or flexuous, septate, constricted distinct at the septa, with large guttules, consisting of one or two columns, each column with 6–8 cells, apical cell rectangular to globose, smooth, hyaline, smooth, basal cells acute, rectangular to cylindrical, pale brown.</p><fig id="F3" position="float" orientation="portrait"><object-id xmlns:xlink="http://www.w3.org/1999/xlink" content-type="doi" xlink:type="simple">10.3897/mycokeys.82.67973.figure3</object-id><object-id xmlns:xlink="http://www.w3.org/1999/xlink" content-type="arpha" xlink:type="simple">AF4A7F96-4DB4-5491-A55C-BF404902087F</object-id><label>Figure 3.</label><caption><p><italic><tp:taxon-name><tp:taxon-name-part taxon-name-part-type="genus" reg="Hermatomyces">Hermatomyces</tp:taxon-name-part><tp:taxon-name-part taxon-name-part-type="species" reg="jinghaensis">jinghaensis</tp:taxon-name-part></tp:taxon-name></italic> (HKAS 112167, holotype) <bold>a, b</bold> sporodochia on natural substrate <bold>c</bold> vertical section of sporodochium <bold>d</bold> conidiophores <bold>e, f</bold> conidiogenous cells <bold>g–l</bold> cylindrical conidia <bold>m–s</bold> mature lenticular conidia. Scale bars: 50 μm (<bold>c</bold>); 30 μm (<bold>d</bold>); 20 μm (<bold>e–r</bold>); 30 μm (<bold>s</bold>).</p></caption><graphic xmlns:xlink="http://www.w3.org/1999/xlink" xlink:href="mycokeys-82-057-g003.jpg" position="float" orientation="portrait" xlink:type="simple" id="oo_575841.jpg"><uri content-type="original_file" xlink:type="simple">https://binary.pensoft.net/fig/575841</uri></graphic></fig></tp:treatment-sec><tp:treatment-sec sec-type="distribution" id="SECID0EGLAK"><title>Known host and distribution.</title><p>Unidentified woody litter (China)</p></tp:treatment-sec><tp:treatment-sec sec-type="material" id="SECID0ELLAK"><title>Material examined.</title><p>China, Yunnan Province, Xishuangbanna Dai Autonomous Prefecture, Jinghong, Jingha (<named-content xmlns:xlink="http://www.w3.org/1999/xlink" content-type="dwc:verbatimCoordinates" xlink:type="simple"><named-content content-type="geo-json" specific-use="{&#34;type&#34;:&#34;Point&#34;,&#34;coordinates&#34;:[101.093500,22.301000]}" id="NCID0EULAK" xlink:type="simple">21°78.06'N, 101°05.61'E</named-content></named-content>), on unidentified woody litter, 19 December 2019, D.N. Wanasinghe, DW57 (HKAS 112167, <bold><italic>holotype</italic></bold>), no living culture.</p></tp:treatment-sec><tp:treatment-sec sec-type="notes" id="SECID0E3LAK"><title>Notes.</title><p><italic><tp:taxon-name><tp:taxon-name-part taxon-name-part-type="genus" reg="Hermatomyces">Hermatomyces</tp:taxon-name-part><tp:taxon-name-part taxon-name-part-type="species" reg="jinghaensis">jinghaensis</tp:taxon-name-part></tp:taxon-name></italic> is introduced as a new species based on its distinct morphology and the phylogenetic results of a combined <abbrev xmlns:xlink="http://www.w3.org/1999/xlink" xlink:title="large subunit nuclear ribosomal" id="ABBRID0ENMAK" xlink:type="simple">LSU</abbrev>, <abbrev xmlns:xlink="http://www.w3.org/1999/xlink" xlink:title="internal transcribed spacer" id="ABBRID0ERMAK" xlink:type="simple">ITS</abbrev>, <italic>tub</italic>2, <italic>tef</italic>1-α and <italic>rpb</italic>2 dataset. <italic><tp:taxon-name><tp:taxon-name-part taxon-name-part-type="genus" reg="Hermatomyces">Hermatomyces</tp:taxon-name-part><tp:taxon-name-part taxon-name-part-type="species" reg="jinghaensis">jinghaensis</tp:taxon-name-part></tp:taxon-name></italic> nested with <italic><tp:taxon-name><tp:taxon-name-part taxon-name-part-type="genus" reg="Hermatomyces">H.</tp:taxon-name-part><tp:taxon-name-part taxon-name-part-type="species" reg="clematidis">clematidis</tp:taxon-name-part></tp:taxon-name></italic> and <italic><tp:taxon-name><tp:taxon-name-part taxon-name-part-type="genus" reg="Hermatomyces">H.</tp:taxon-name-part><tp:taxon-name-part taxon-name-part-type="species" reg="trangensis">trangensis</tp:taxon-name-part></tp:taxon-name></italic> in a strongly supported monophyletic group (99% <abbrev xmlns:xlink="http://www.w3.org/1999/xlink" xlink:title="maximum likelihood" id="ABBRID0E3NAK" xlink:type="simple">ML</abbrev>, 100% <abbrev xmlns:xlink="http://www.w3.org/1999/xlink" xlink:title="Maximum parsimony" xlink:type="simple">MP</abbrev>, 1.00 <abbrev xmlns:xlink="http://www.w3.org/1999/xlink" xlink:title="posterior probabilities" id="ABBRID0EAOAK" xlink:type="simple">PP</abbrev>; Fig. <xref ref-type="fig" rid="F1">1</xref>). <italic><tp:taxon-name><tp:taxon-name-part taxon-name-part-type="genus" reg="Hermatomyces">Hermatomyces</tp:taxon-name-part><tp:taxon-name-part taxon-name-part-type="species" reg="jinghaensis">jinghaensis</tp:taxon-name-part></tp:taxon-name></italic> is characterized by both lenticular and cylindrical conidia. <italic><tp:taxon-name><tp:taxon-name-part taxon-name-part-type="genus" reg="Hermatomyces">Hermatomyces</tp:taxon-name-part><tp:taxon-name-part taxon-name-part-type="species" reg="jinghaensis">jinghaensis</tp:taxon-name-part></tp:taxon-name></italic> differs from <italic><tp:taxon-name><tp:taxon-name-part taxon-name-part-type="genus" reg="Hermatomyces">H.</tp:taxon-name-part><tp:taxon-name-part taxon-name-part-type="species" reg="clematidis">clematidis</tp:taxon-name-part></tp:taxon-name></italic> in having cylindrical conidia with one or two columns, each of which has 6–8 cells with large guttules, while the latter has 5–6 cells for each column conidia. <italic><tp:taxon-name><tp:taxon-name-part taxon-name-part-type="genus" reg="Hermatomyces">Hermatomyces</tp:taxon-name-part><tp:taxon-name-part taxon-name-part-type="species" reg="trangensis">trangensis</tp:taxon-name-part></tp:taxon-name></italic> differs from <italic><tp:taxon-name><tp:taxon-name-part taxon-name-part-type="genus" reg="Hermatomyces">H.</tp:taxon-name-part><tp:taxon-name-part taxon-name-part-type="species" reg="jinghaensis">jinghaensis</tp:taxon-name-part></tp:taxon-name></italic> in having only lenticular conidia.</p></tp:treatment-sec><tp:treatment-sec><!--Section generated to contain objects referenced in tp:taxon-treatment.--><fig id="F1" position="float" orientation="portrait"><object-id xmlns:xlink="http://www.w3.org/1999/xlink" content-type="doi" xlink:type="simple">10.3897/mycokeys.82.67973.figure1</object-id><object-id xmlns:xlink="http://www.w3.org/1999/xlink" content-type="arpha" xlink:type="simple">DF4BD81E-480F-5F14-A2D3-12F06738F468</object-id><label>Figure 1.</label><caption><p>Phylogenetic RAxML tree based on analysis of a combined <abbrev xmlns:xlink="http://www.w3.org/1999/xlink" xlink:title="large subunit nuclear ribosomal" id="ABBRID0EICCI" xlink:type="simple">LSU</abbrev>, <abbrev xmlns:xlink="http://www.w3.org/1999/xlink" xlink:title="internal transcribed spacer" id="ABBRID0EMCCI" xlink:type="simple">ITS</abbrev>, <italic>tub</italic>2, <italic>tef</italic>1-α and <italic>rpb</italic>2 and dataset. Bootstrap support values for <abbrev xmlns:xlink="http://www.w3.org/1999/xlink" xlink:title="maximum likelihood" id="ABBRID0EWCCI" xlink:type="simple">ML</abbrev> and <abbrev xmlns:xlink="http://www.w3.org/1999/xlink" xlink:title="Maximum parsimony" xlink:type="simple">MP</abbrev> equal to or higher than 75% and Bayesian <abbrev xmlns:xlink="http://www.w3.org/1999/xlink" xlink:title="posterior probabilities" id="ABBRID0E1CCI" xlink:type="simple">PP</abbrev> equal to or greater than 0.95 are shown at nodes. Hyphens (--) represent support values less than 75% / 0.95 BYPP. The ex-type strains are in bold and the new isolate in this study is in blue bold. The tree is rooted with <italic><tp:taxon-name><tp:taxon-name-part taxon-name-part-type="genus" reg="Anteaglonium">Anteaglonium</tp:taxon-name-part><tp:taxon-name-part taxon-name-part-type="species" reg="globosum">globosum</tp:taxon-name-part></tp:taxon-name></italic> (<abbrev xmlns:xlink="http://www.w3.org/1999/xlink" xlink:title="A.N. Miller" id="ABBRID0EJDCI" xlink:type="simple">ANM</abbrev> 925.2) and <italic><tp:taxon-name><tp:taxon-name-part taxon-name-part-type="genus" reg="Anteaglonium">A.</tp:taxon-name-part><tp:taxon-name-part taxon-name-part-type="species" reg="parvulum">parvulum</tp:taxon-name-part></tp:taxon-name></italic> (<named-content xmlns:xlink="http://www.w3.org/1999/xlink" content-type="dwc:institutional_code" xlink:type="simple">MFLUCC</named-content> 14-0821). The scale bar represents the expected number of nucleotide substitutions per site.</p></caption><graphic xmlns:xlink="http://www.w3.org/1999/xlink" xlink:href="mycokeys-82-057-g001.jpg" position="float" orientation="portrait" xlink:type="simple" id="oo_575839.jpg"><uri content-type="original_file" xlink:type="simple">https://binary.pensoft.net/fig/575839</uri></graphic></fig></tp:treatment-sec></tp:taxon-treatment>
