# Supplementary material for: Novel saprobic Hermatomyces species (Hermatomycetaceae, Pleosporales) from China (Yunnan Province) and Thailand
Source: MycoKeys. 2021 Aug 9;82:57–79. doi: 10.3897/mycokeys.82.67973 (PMC8367933; doi:10.3897/mycokeys.82.67973)
Supplement: XML Treatment for Hermatomyces sphaericus [file mycokeys.82.67973-treatment3.xml]

<!DOCTYPE tp:taxon-treatment
  PUBLIC "-//TaxonX//DTD Taxonomic Treatment Publishing DTD v0 20100105//EN" "tax-treatment-NSO.dtd">
<tp:taxon-treatment xmlns:tp="http://www.plazi.org/taxpub"><tp:treatment-meta><kwd-group><label>Taxon classification</label><kwd><named-content xmlns:xlink="http://www.w3.org/1999/xlink" content-type="kingdom">Fungi</named-content></kwd><kwd><named-content xmlns:xlink="http://www.w3.org/1999/xlink" content-type="order">Pleosporales</named-content></kwd><kwd><named-content xmlns:xlink="http://www.w3.org/1999/xlink" content-type="family">Hermatomycetaceae</named-content></kwd></kwd-group><mixed-citation publication-type="journal"><person-group><name><surname>Ren</surname><given-names>Guang-Cong</given-names></name><name><surname>Wanasinghe</surname><given-names>Dhanushka N.</given-names></name><name><surname>Monkai</surname><given-names>Jutamart</given-names></name><name><surname>Mortimer</surname><given-names>Peter E.</given-names></name><name><surname>Hyde</surname><given-names>Kevin D.</given-names></name><name><surname>Xu</surname><given-names>Jian-Chu</given-names></name><name><surname>Pang</surname><given-names>Aimin</given-names></name><name><surname>Gui</surname><given-names>Heng</given-names></name></person-group><article-title>Novel saprobic <italic><tp:taxon-name><tp:taxon-name-part taxon-name-part-type="genus" reg="Hermatomyces">Hermatomyces</tp:taxon-name-part></tp:taxon-name></italic> species (<tp:taxon-name><tp:taxon-name-part taxon-name-part-type="family">Hermatomycetaceae</tp:taxon-name-part></tp:taxon-name>, <tp:taxon-name><tp:taxon-name-part taxon-name-part-type="order">Pleosporales</tp:taxon-name-part></tp:taxon-name>) from China (Yunnan Province) and Thailand</article-title><source>MycoKeys</source><day>09</day><month>8</month><year>2021</year><volume>82</volume><fpage>57</fpage><lpage>79</lpage><pub-id pub-id-type="doi">10.3897/mycokeys.82.67973</pub-id></mixed-citation></tp:treatment-meta><tp:nomenclature><tp:taxon-name>
              <object-id xmlns:xlink="http://www.w3.org/1999/xlink" content-type="arpha" xlink:type="simple">272AC737-BC12-5F42-AA42-C0262ADA5FD2</object-id>
              <tp:taxon-name-part taxon-name-part-type="genus" reg="Hermatomyces">Hermatomyces</tp:taxon-name-part>
              <tp:taxon-name-part taxon-name-part-type="species" reg="sphaericus">sphaericus</tp:taxon-name-part>
              <object-id xmlns:xlink="http://www.w3.org/1999/xlink" content-type="mycobank" xlink:type="simple">298410</object-id>
              <object-id xmlns:xlink="http://www.w3.org/1999/xlink" xlink:type="simple">Facesoffungi Number No: FoF05259</object-id>
            </tp:taxon-name><tp:taxon-authority>(Sacc.) S. Hughes 1953.</tp:taxon-authority><xref ref-type="fig" rid="F4">Figure 4</xref></tp:nomenclature><tp:treatment-sec sec-type="description" id="SECID0EXSAK"><title>Description.</title><p><italic>Saprobic</italic> on woody litter of <italic><tp:taxon-name><tp:taxon-name-part taxon-name-part-type="genus" reg="Dipterocarpus">Dipterocarpus</tp:taxon-name-part></tp:taxon-name></italic> sp. (<tp:taxon-name><tp:taxon-name-part taxon-name-part-type="family">Dipterocarpaceae</tp:taxon-name-part></tp:taxon-name>) and <italic><tp:taxon-name><tp:taxon-name-part taxon-name-part-type="genus" reg="Ehretia">Ehretia</tp:taxon-name-part><tp:taxon-name-part taxon-name-part-type="species" reg="acuminata">acuminata</tp:taxon-name-part></tp:taxon-name></italic> (<tp:taxon-name><tp:taxon-name-part taxon-name-part-type="family">Boraginaceae</tp:taxon-name-part></tp:taxon-name>). <bold>Sexual morph</bold> Undetermined. <bold>Asexual morph</bold><italic>Colonies</italic> on natural substrate forming sporodochial conidiomata, superficial, circular or irregular, scattered or crowded, consisting of a velvety, dense, annular, gray brown, sterile mycelial outer zone and a black, glistening, abundantly sporulating granulose center, with conidia readily liberated when agitated. <italic>Mycelium</italic> 2–2.5 μm wide, superficial, composed of a tightly network of branched, septate, smooth or finely verruculose, hyaline or pale brown hyphae. <italic>Conidiophores</italic> 10–13 × 2–4 μm (x = 12 × 3 μm, n = 10) micronematous, cylindrical or forked, smooth, hyaline or pale brown, often corresponding to conidiogenous cells. <italic>Conidiogenous cells</italic> 5–8 × 3–5 μm (x = 7 × 4 μm, n = 20), monoblastic, integrated, terminal, cylindrical, hyaline to pale brown, smooth or finely verruculose. <italic>Conidia</italic> of one type, 27–29 × 26–28 μm (x = 28 × 27 μm, n = 30) μm, 19–24 μm thick, solitary, lenticular, globose, subglobose in front view, muriform, smooth, central cells brown, dark brown, outer ring of peripheral cells narrow, pale brown to brown, often constricted at septa, disk-shaped in lateral view, consisting of two rows, each row with 4–6 cells, hyaline to light brown at lower and upper cells, middle cells brown to black brown.</p><fig id="F4" position="float" orientation="portrait"><object-id xmlns:xlink="http://www.w3.org/1999/xlink" content-type="doi" xlink:type="simple">10.3897/mycokeys.82.67973.figure4</object-id><object-id xmlns:xlink="http://www.w3.org/1999/xlink" content-type="arpha" xlink:type="simple">C5CA244D-C2F8-5068-AAAC-B73C299AF33C</object-id><label>Figure 4.</label><caption><p><italic><tp:taxon-name><tp:taxon-name-part taxon-name-part-type="genus" reg="Hermatomyces">Hermatomyces</tp:taxon-name-part><tp:taxon-name-part taxon-name-part-type="species" reg="sphaericus">sphaericus</tp:taxon-name-part></tp:taxon-name></italic> (HKAS 112725) <bold>a, b</bold> colonies on the natural substrate <bold>c</bold> mycelia <bold>d–g</bold> young conidia <bold>h–k</bold> mature conidia (<bold>h–j</bold> surface view <bold>k</bold> thickness view) <bold>l</bold> germinated conidium <bold>m, n</bold> culture characters on <abbrev xmlns:xlink="http://www.w3.org/1999/xlink" xlink:title="potato dextrose agar" xlink:type="simple">PDA</abbrev>. Scale bars: 1000 μm (<bold>a</bold>); 200 μm (<bold>b</bold>); 20 μm (<bold>c–i, l</bold>); 30 μm (<bold>j, k</bold>); 3 cm (<bold>m, n</bold>).</p></caption><graphic xmlns:xlink="http://www.w3.org/1999/xlink" xlink:href="mycokeys-82-057-g004.jpg" position="float" orientation="portrait" xlink:type="simple" id="oo_575842.jpg"><uri content-type="original_file" xlink:type="simple">https://binary.pensoft.net/fig/575842</uri></graphic></fig></tp:treatment-sec><tp:treatment-sec sec-type="distribution" id="SECID0EWWAK"><title>Known host and distribution.</title><p>Tropical and subtropical regions of Central and South America, Africa, Asia, Oceania and North America. The species were found as saprobes on <tp:taxon-name><tp:taxon-name-part taxon-name-part-type="family">Acanthaceae</tp:taxon-name-part></tp:taxon-name>, <tp:taxon-name><tp:taxon-name-part taxon-name-part-type="family">Apocynaceae</tp:taxon-name-part></tp:taxon-name>, <tp:taxon-name><tp:taxon-name-part taxon-name-part-type="family">Arecaceae</tp:taxon-name-part></tp:taxon-name>, <tp:taxon-name><tp:taxon-name-part taxon-name-part-type="family">Asteraceae</tp:taxon-name-part></tp:taxon-name>, <tp:taxon-name><tp:taxon-name-part taxon-name-part-type="family">Dipterocarpaceae</tp:taxon-name-part></tp:taxon-name>, <tp:taxon-name><tp:taxon-name-part taxon-name-part-type="family">Euphorbiaceae</tp:taxon-name-part></tp:taxon-name>, <tp:taxon-name><tp:taxon-name-part taxon-name-part-type="family">Fabaceae</tp:taxon-name-part></tp:taxon-name>, <tp:taxon-name><tp:taxon-name-part taxon-name-part-type="family">Lamiaceae</tp:taxon-name-part></tp:taxon-name>, <tp:taxon-name><tp:taxon-name-part taxon-name-part-type="family">Leguminosae</tp:taxon-name-part></tp:taxon-name>, <tp:taxon-name><tp:taxon-name-part taxon-name-part-type="family">Mimosaceae</tp:taxon-name-part></tp:taxon-name>, <tp:taxon-name><tp:taxon-name-part taxon-name-part-type="family">Nyctaginaceae</tp:taxon-name-part></tp:taxon-name>, <tp:taxon-name><tp:taxon-name-part taxon-name-part-type="family">Oxalidaceae</tp:taxon-name-part></tp:taxon-name>, <tp:taxon-name><tp:taxon-name-part taxon-name-part-type="family">Pandanaceae</tp:taxon-name-part></tp:taxon-name>, <tp:taxon-name><tp:taxon-name-part taxon-name-part-type="family">Pinaceae</tp:taxon-name-part></tp:taxon-name>, <tp:taxon-name><tp:taxon-name-part taxon-name-part-type="family">Rhamnaceae</tp:taxon-name-part></tp:taxon-name>, and <tp:taxon-name><tp:taxon-name-part taxon-name-part-type="family">Sterculiaceae</tp:taxon-name-part></tp:taxon-name> (<xref ref-type="bibr" rid="B56">Zhang et al 2009</xref>; <xref ref-type="bibr" rid="B20">Koukol et al. 2018</xref>, 2019).</p></tp:treatment-sec><tp:treatment-sec sec-type="description" id="SECID0EUZAK"><title>Culture characteristics.</title><p>Colonies on <abbrev xmlns:xlink="http://www.w3.org/1999/xlink" xlink:title="potato dextrose agar" xlink:type="simple">PDA</abbrev>, reaching 35–40 mm diam., after 3 weeks at 25–30 °C, with circular, umbonate, fluffy, velvety, entire edge, a circular raised band, gray white, in reverse dark gray, black toward the center.</p></tp:treatment-sec><tp:treatment-sec sec-type="material" id="SECID0EZZAK"><title>Material examined.</title><p>Thailand, Tak Province, Tha Song Yang District, on woody litter of <italic><tp:taxon-name><tp:taxon-name-part taxon-name-part-type="genus" reg="Dipterocarpus">Dipterocarpus</tp:taxon-name-part></tp:taxon-name></italic> sp. (<tp:taxon-name><tp:taxon-name-part taxon-name-part-type="family">Dipterocarpaceae</tp:taxon-name-part></tp:taxon-name>), 22 August 2019, G. C. Ren, T903 (HKAS 112725), living culture, <named-content xmlns:xlink="http://www.w3.org/1999/xlink" content-type="dwc:institutional_code" xlink:type="simple">MFLUCC</named-content> 21-0036; China, Yunnan Province, Xishuangbanna (<named-content xmlns:xlink="http://www.w3.org/1999/xlink" content-type="dwc:verbatimCoordinates" xlink:type="simple"><named-content content-type="geo-json" specific-use="{&#34;type&#34;:&#34;Point&#34;,&#34;coordinates&#34;:[101.254000,21.919833]}" id="NCID0ET1AK" xlink:type="simple">21°55.19'N, 101°15.24'E</named-content></named-content>), on woody litter of <italic><tp:taxon-name><tp:taxon-name-part taxon-name-part-type="genus" reg="Ehretia">Ehretia</tp:taxon-name-part><tp:taxon-name-part taxon-name-part-type="species" reg="acuminata">acuminata</tp:taxon-name-part></tp:taxon-name></italic> (<tp:taxon-name><tp:taxon-name-part taxon-name-part-type="family">Boraginaceae</tp:taxon-name-part></tp:taxon-name>), 4 August 2020, G. C. Ren, JH39 (HKAS 112166), living culture, <abbrev xmlns:xlink="http://www.w3.org/1999/xlink" content-type="institution" xlink:title="Kunming Institute of Botany Culture Collection" id="ABBRID0EI2AK" xlink:type="simple">KUMCC</abbrev> 20-0231.</p></tp:treatment-sec><tp:treatment-sec sec-type="notes" id="SECID0EN2AK"><title>Notes.</title><p>The characters of our new strain of <italic><tp:taxon-name><tp:taxon-name-part taxon-name-part-type="genus" reg="Hermatomyces">Hermatomyces</tp:taxon-name-part><tp:taxon-name-part taxon-name-part-type="species" reg="sphaericus">sphaericus</tp:taxon-name-part></tp:taxon-name></italic> (<abbrev xmlns:xlink="http://www.w3.org/1999/xlink" content-type="institution" xlink:title="Kunming Institute of Botany Culture Collection" id="ABBRID0E52AK" xlink:type="simple">KUMCC</abbrev> 20-0231, <named-content xmlns:xlink="http://www.w3.org/1999/xlink" content-type="dwc:institutional_code" xlink:type="simple">MFLUCC</named-content> 21-0036) are similar to the type collection (K(M)–IMI 37763) in having gray black to black sporodochia, mononematous, pale brown, smooth, monoblastic, integrated, terminal, cylindrical, hyaline to pale brown conidiogenous cells and globose to subglobose conidia (<xref ref-type="bibr" rid="B11">Hughes 1953</xref>). A multigene phylogeny indicates that novel strains clustered within the <italic><tp:taxon-name><tp:taxon-name-part taxon-name-part-type="genus" reg="Hermatomyces">H.</tp:taxon-name-part><tp:taxon-name-part taxon-name-part-type="species" reg="sphaericus">sphaericus</tp:taxon-name-part></tp:taxon-name></italic> clade (Fig. <xref ref-type="fig" rid="F1">1</xref>). We name our strain (<abbrev xmlns:xlink="http://www.w3.org/1999/xlink" content-type="institution" xlink:title="Kunming Institute of Botany Culture Collection" id="ABBRID0EE4AK" xlink:type="simple">KUMCC</abbrev> 20-0231, <named-content xmlns:xlink="http://www.w3.org/1999/xlink" content-type="dwc:institutional_code" xlink:type="simple">MFLUCC</named-content> 21-0036) as <italic><tp:taxon-name><tp:taxon-name-part taxon-name-part-type="genus" reg="Hermatomyces">H.</tp:taxon-name-part><tp:taxon-name-part taxon-name-part-type="species" reg="sphaericus">sphaericus</tp:taxon-name-part></tp:taxon-name></italic>, which has been reported from different plant families and genera (<xref ref-type="bibr" rid="B20">Koukol et al. 2018</xref>). However, we consider this might be a species complex that need further detailed studies. Our study provides the new host records of <italic><tp:taxon-name><tp:taxon-name-part taxon-name-part-type="genus" reg="Hermatomyces">H.</tp:taxon-name-part><tp:taxon-name-part taxon-name-part-type="species" reg="sphaericus">sphaericus</tp:taxon-name-part></tp:taxon-name></italic> on <italic><tp:taxon-name><tp:taxon-name-part taxon-name-part-type="genus" reg="Dipterocarpus">Dipterocarpus</tp:taxon-name-part></tp:taxon-name></italic> sp. (<tp:taxon-name><tp:taxon-name-part taxon-name-part-type="family">Dipterocarpaceae</tp:taxon-name-part></tp:taxon-name>) and <italic><tp:taxon-name><tp:taxon-name-part taxon-name-part-type="genus" reg="Ehretia">Ehretia</tp:taxon-name-part><tp:taxon-name-part taxon-name-part-type="species" reg="acuminata">acuminata</tp:taxon-name-part></tp:taxon-name></italic> (<tp:taxon-name><tp:taxon-name-part taxon-name-part-type="family">Boraginaceae</tp:taxon-name-part></tp:taxon-name>), and updates sequence data for the new collections of <italic><tp:taxon-name><tp:taxon-name-part taxon-name-part-type="genus" reg="Hermatomyces">H.</tp:taxon-name-part><tp:taxon-name-part taxon-name-part-type="species" reg="sphaericus">sphaericus</tp:taxon-name-part></tp:taxon-name></italic>.</p></tp:treatment-sec><tp:treatment-sec><!--Section generated to contain objects referenced in tp:taxon-treatment.--><fig id="F1" position="float" orientation="portrait"><object-id xmlns:xlink="http://www.w3.org/1999/xlink" content-type="doi" xlink:type="simple">10.3897/mycokeys.82.67973.figure1</object-id><object-id xmlns:xlink="http://www.w3.org/1999/xlink" content-type="arpha" xlink:type="simple">DF4BD81E-480F-5F14-A2D3-12F06738F468</object-id><label>Figure 1.</label><caption><p>Phylogenetic RAxML tree based on analysis of a combined <abbrev xmlns:xlink="http://www.w3.org/1999/xlink" xlink:title="large subunit nuclear ribosomal" id="ABBRID0EICCI" xlink:type="simple">LSU</abbrev>, <abbrev xmlns:xlink="http://www.w3.org/1999/xlink" xlink:title="internal transcribed spacer" id="ABBRID0EMCCI" xlink:type="simple">ITS</abbrev>, <italic>tub</italic>2, <italic>tef</italic>1-α and <italic>rpb</italic>2 and dataset. Bootstrap support values for <abbrev xmlns:xlink="http://www.w3.org/1999/xlink" xlink:title="maximum likelihood" id="ABBRID0EWCCI" xlink:type="simple">ML</abbrev> and <abbrev xmlns:xlink="http://www.w3.org/1999/xlink" xlink:title="Maximum parsimony" xlink:type="simple">MP</abbrev> equal to or higher than 75% and Bayesian <abbrev xmlns:xlink="http://www.w3.org/1999/xlink" xlink:title="posterior probabilities" id="ABBRID0E1CCI" xlink:type="simple">PP</abbrev> equal to or greater than 0.95 are shown at nodes. Hyphens (--) represent support values less than 75% / 0.95 BYPP. The ex-type strains are in bold and the new isolate in this study is in blue bold. The tree is rooted with <italic><tp:taxon-name><tp:taxon-name-part taxon-name-part-type="genus" reg="Anteaglonium">Anteaglonium</tp:taxon-name-part><tp:taxon-name-part taxon-name-part-type="species" reg="globosum">globosum</tp:taxon-name-part></tp:taxon-name></italic> (<abbrev xmlns:xlink="http://www.w3.org/1999/xlink" xlink:title="A.N. Miller" id="ABBRID0EJDCI" xlink:type="simple">ANM</abbrev> 925.2) and <italic><tp:taxon-name><tp:taxon-name-part taxon-name-part-type="genus" reg="Anteaglonium">A.</tp:taxon-name-part><tp:taxon-name-part taxon-name-part-type="species" reg="parvulum">parvulum</tp:taxon-name-part></tp:taxon-name></italic> (<named-content xmlns:xlink="http://www.w3.org/1999/xlink" content-type="dwc:institutional_code" xlink:type="simple">MFLUCC</named-content> 14-0821). The scale bar represents the expected number of nucleotide substitutions per site.</p></caption><graphic xmlns:xlink="http://www.w3.org/1999/xlink" xlink:href="mycokeys-82-057-g001.jpg" position="float" orientation="portrait" xlink:type="simple" id="oo_575839.jpg"><uri content-type="original_file" xlink:type="simple">https://binary.pensoft.net/fig/575839</uri></graphic></fig></tp:treatment-sec><ref-list><ref id="B56"><mixed-citation xmlns:xlink="http://www.w3.org/1999/xlink" xlink:type="simple"><person-group><name name-style="western"><surname>Zhang</surname><given-names>T</given-names></name><name name-style="western"><surname>Zhao</surname><given-names>G</given-names></name><name name-style="western"><surname>Zhang</surname><given-names>X</given-names></name><name name-style="western"><surname>Liu</surname><given-names>H</given-names></name><name name-style="western"><surname>Wu</surname><given-names>Y</given-names></name></person-group> (<year>2009</year>) 26 Genera of Dematiaceous Dictyosporous <tp:taxon-name><tp:taxon-name-part taxon-name-part-type="above-genus">Hyphomycetes</tp:taxon-name-part></tp:taxon-name> excluding <italic><tp:taxon-name><tp:taxon-name-part taxon-name-part-type="genus">Alternaria</tp:taxon-name-part></tp:taxon-name></italic>. [Flora Fungorum Sinicorum no. 31.] Science Press, Beijing.</mixed-citation></ref><ref id="B20"><mixed-citation xmlns:xlink="http://www.w3.org/1999/xlink" xlink:type="simple"><person-group><name name-style="western"><surname>Koukol</surname><given-names>O</given-names></name><name name-style="western"><surname>Delgado</surname><given-names>G</given-names></name><name name-style="western"><surname>Hofmann</surname><given-names>TA</given-names></name><name name-style="western"><surname>Piepenbring</surname><given-names>M</given-names></name></person-group> (<year>2018</year>) <article-title>Panama, a hot spot for <italic><tp:taxon-name><tp:taxon-name-part taxon-name-part-type="genus">Hermatomyces</tp:taxon-name-part></tp:taxon-name></italic> (<tp:taxon-name><tp:taxon-name-part taxon-name-part-type="family">Hermatomycetaceae</tp:taxon-name-part></tp:taxon-name>, <tp:taxon-name><tp:taxon-name-part taxon-name-part-type="order">Pleosporales</tp:taxon-name-part></tp:taxon-name>) with five new species, and a critical synopsis of the genus.</article-title><source>International Mycological Association</source><volume>9</volume>: <fpage>107</fpage>–<lpage>141</lpage>. <ext-link xlink:type="simple" ext-link-type="doi" xlink:href="10.5598/imafungus.2018.09.01.08">https://doi.org/10.5598/imafungus.2018.09.01.08</ext-link></mixed-citation></ref><ref id="B11"><mixed-citation xmlns:xlink="http://www.w3.org/1999/xlink" xlink:type="simple"><person-group><name name-style="western"><surname>Hughes</surname><given-names>SJ</given-names></name></person-group> (<year>1953</year>) <article-title><tp:taxon-name><tp:taxon-name-part taxon-name-part-type="kingdom">Fungi</tp:taxon-name-part></tp:taxon-name> from the Gold Coast. II.</article-title><source>Mycological Papers</source><volume>50</volume>: <fpage>1</fpage>–<lpage>104</lpage>.</mixed-citation></ref></ref-list></tp:taxon-treatment>
